# Supplementary material for: Tuning hydrogenation chemistry of Pd-based heterogeneous catalysts by introducing homogeneous-like ligands
Source: Nat Commun. 2023 Jul 4;14:3944. doi: 10.1038/s41467-023-39478-2 (PMC10319742; doi:10.1038/s41467-023-39478-2)
Supplement: Supplementary file 3 — Source Data [file 41467_2023_39478_MOESM3_ESM.xlsx]

## Sheet: Fig1a
	C-O cleavage TOF /s
Fe	0.00430581
0.1Pd/Fe	0.00990438
1Pd/Fe	0.0170033
5Pd/Fe	0.0314451
5Pd/Fe-C	0.0351261
5Pd-C/Fe-C	0.0321738

## Sheet: Fig1b
	hydro TOF /s
Fe	0
0.1Pd/Fe	0.000706013
1Pd/Fe	0.0282996
5Pd/Fe	0.132378
5Pd/Fe-C	0.0968107
5Pd-C/Fe-C	0.00688633

## Sheet: Fig1c
	C-O sele	Hydrogenation
Fe	1	0
0.1Pd/Fe	0.973909	0.0260913
1Pd/Fe	0.775299	0.224701
5Pd/Fe	0.477099	0.522901
5Pd/Fe-C	0.57825	0.42175
5Pd-C/Fe-C	0.933351	0.0666491

## Sheet: Fig1d
TOS (min)	PdFe Ethylene Sele	TOS (min)	PdCFeC Ethylene Sele
1	0.627098	1	0.804901
7	0.741742	7	0.889916
13	0.778372	13	0.905359
19	0.795667	19	0.907265
25	0.803154	25	0.912425
30	0.817754	30	0.91561

## Sheet: Fig3a
	5Pd/Fe		5Pd/Fe-C		5Pd-C/Fe-C
48.8437	0.0254561	47.2491	0.0469683	47.539	0.0453876
47.8289	0.0242438	47.2491	0.0435018	48.4088	0.0402619
47.539	0.0248005	47.1041	0.043098	47.539	0.0409229
47.1041	0.0235936	47.3941	0.0425375	47.684	0.0425211
47.2491	0.026071	47.539	0.0447172	47.9739	0.0416803
47.2491	0.0254162	47.3941	0.0404834	48.6987	0.0406567
47.2491	0.0252494	47.8289	0.0457117	47.684	0.0400494
47.684	0.0260589	47.3941	0.040121	48.2638	0.0415253
47.3941	0.0268244	47.9739	0.0435848	48.4088	0.0418142
48.2638	0.0251116	47.2491	0.0437795	47.9739	0.0427618
47.8289	0.0258906	48.2638	0.0434723	47.9739	0.0396566
47.9739	0.0259751	47.9739	0.0430317	47.9739	0.0455375
47.684	0.0266322	47.1041	0.0450404	48.6987	0.0413558
48.4088	0.0260896	47.684	0.0415273	47.9739	0.0397294
47.2491	0.0263422	47.2491	0.0432925	48.8437	0.0414407
47.2491	0.0241437	47.2491	0.0493685	48.2638	0.038557
47.684	0.0260702	48.9886	0.0459635	49.2785	0.0405956
47.8289	0.0247158	47.684	0.0458052	48.4088	0.0407598
48.8437	0.025917	47.9739	0.0472694	48.4088	0.0410414
48.1189	0.024973	47.2491	0.0454731	48.1189	0.0423448
48.1189	0.0264277	47.9739	0.0433776	47.9739	0.0437045
47.3941	0.0256756	47.3941	0.0404852	47.8289	0.0415877
47.539	0.0262833	47.2491	0.0462951	48.2638	0.0401696
47.9739	0.0246281	48.1189	0.0420418	48.1189	0.0427582
47.9739	0.0240681	49.1336	0.0420874	49.4235	0.0412607
47.3941	0.0251444	47.684	0.0461325	47.8289	0.0425948
47.8289	0.0248697	48.1189	0.0444394	48.1189	0.0417859
47.539	0.0256546	47.539	0.0425502	48.2638	0.0413249
47.539	0.02476	47.9739	0.0433532	48.5537	0.0432775
47.8289	0.0243493	47.684	0.0439371	47.8289	0.0459804
47.539	0.011131	47.3941	0.0392467	48.8437	0.0433702
47.684	0.025198	47.684	0.0418693	47.9739	0.0498802
47.1041	0.026085	48.4088	0.0408322	48.1189	0.0408827
47.684	0.0252935	48.1189	0.043958	48.5537	0.0422234
47.539	0.026119	47.1041	0.0419832	47.8289	0.0429598
47.8289	0.0250848	47.1041	0.0433159	48.4088	0.0405445
47.684	0.026558	48.1189	0.0426776	48.1189	0.0410654
47.8289	0.0248909	47.539	0.0437727	48.8437	0.0415991
47.3941	0.0256352	48.1189	0.0455069	48.1189	0.0415881
47.684	0.0255333	47.3941	0.0434196	48.1189	0.0414285
48.6987	0.0263477	46.9592	0.0430308	47.8289	0.0411438
47.684	0.0251331	48.1189	0.0412191	48.8437	0.0437899
47.539	0.0251327	48.6987	0.0421936	47.9739	0.0461115
47.684	0.0251172	47.539	0.0404835	48.2638	0.0447131
48.2638	0.0258961	47.1041	0.0412943	48.1189	0.0405862
47.539	0.0253916	47.539	0.0421655	47.8289	0.0436571
47.539	0.0251711	47.8289	0.043918	49.8584	0.040153
47.684	0.0232855	48.2638	0.0436977	47.9739	0.0418346
47.8289	0.0254747	47.8289	0.0420969	47.9739	0.0432818
48.6987	0.025739	46.9592	0.0489954	47.9739	0.0424765
47.539	0.0261633	47.1041	0.0429898	48.8437	0.0451806
48.1189	0.0260787	47.2491	0.0430045	48.2638	0.0405386
47.3941	0.0257406	47.539	0.0417709	48.5537	0.0402592
47.3941	0.0253103	47.684	0.0423987	49.7135	0.0411116
47.9739	0.0255012	48.2638	0.0439999	47.9739	0.0428584
47.684	0.0246639	47.3941	0.0416656	48.1189	0.0441829
47.2491	0.025305	48.2638	0.0426751	48.2638	0.0476453
47.684	0.0248931	47.3941	0.0428168	49.4235	0.0427283
47.539	0.0248556	47.8289	0.0452489	48.1189	0.0414035
49.2785	0.0244215	47.539	0.0412382	47.684	0.0403421
47.2491	0.025281	47.1041	0.0418492	48.2638	0.0402039
47.3941	0.0245838	47.539	0.0415319	48.1189	0.0453689
47.684	0.0251467	47.1041	0.0424903	47.9739	0.0472021
47.539	0.0246504	47.1041	0.0432058	48.6987	0.0450785
47.3941	0.0264239	47.3941	0.0418386	47.9739	0.0410815
48.1189	0.0244553	47.3941	0.0445116	47.9739	0.0467144
47.8289	0.0253611	47.9739	0.0433937	47.9739	0.0407966
47.8289	0.0260015	47.9739	0.0452917	48.8437	0.0433899
47.3941	0.0249845	47.3941	0.0427889	48.5537	0.0406491
48.8437	0.0255607	47.9739	0.0420747	48.5537	0.0449603
47.539	0.0255974	46.9592	0.0431154	48.1189	0.0460444
47.539	0.0239241	47.539	0.0426185	50.1483	0.0400163
48.8437	0.0244514	47.2491	0.0434928	48.1189	0.048782
47.539	0.0241972	47.3941	0.0432355	49.7135	0.0411273
47.3941	0.025105	47.9739	0.0434036	48.9886	0.0423337
47.684	0.0241686	48.1189	0.0415731	47.9739	0.0455229
47.8289	0.0249818	48.9886	0.041736	47.8289	0.0409721
47.539	0.0260668	47.9739	0.0426573	47.8289	0.0430546
47.3941	0.0238733	47.684	0.0440209	48.1189	0.0440689
47.3941	0.0252171	47.8289	0.0433121	48.8437	0.0403202
47.1041	0.0266066	47.2491	0.0430594	48.1189	0.0414339
47.3941	0.0252272	47.684	0.0444134	47.8289	0.0404838
48.1189	0.0255063	48.5537	0.0448617	49.4235	0.0411168
47.3941	0.022941	47.1041	0.0442398	48.9886	0.0441285
48.4088	0.0252426	47.684	0.0429154	48.1189	0.0400067
49.1336	0.024468	47.3941	0.0418064	48.2638	0.046717
47.3941	0.0256948	47.684	0.0423429	48.2638	0.0478074
47.684	0.0248342	47.3941	0.0437484	48.5537	0.041339
48.1189	0.0255736	47.9739	0.0428359	48.4088	0.0401669
47.539	0.0259709	48.5537	0.0421183	48.1189	0.0387044
47.3941	0.0241037	47.539	0.0424922	48.1189	0.0425945
48.1189	0.0245146	46.8142	0.0449608	48.2638	0.0435171
48.8437	0.0255282	47.1041	0.0418696	48.1189	0.0397921
47.9739	0.0251688	48.1189	0.0432131	48.2638	0.0405629
47.3941	0.0259122	48.2638	0.0425237	48.1189	0.047546
47.8289	0.0251511	47.539	0.0445793	48.2638	0.0445902
48.5537	0.0257168	47.8289	0.0432661	48.6987	0.0403764
48.1189	0.0244184	47.1041	0.0408913	48.2638	0.0418596
48.4088	0.0262634	47.539	0.0422361	48.8437	0.0398553
47.684	0.024685	47.684	0.0422321	49.7135	0.0413001
47.684	0.0254096	47.8289	0.0426864	48.1189	0.0477595
48.2638	0.024699	47.3941	0.0443908	48.4088	0.041169
47.2491	0.0251588	47.3941	0.0420684	48.6987	0.0417588
47.539	0.0244213	47.3941	0.0440496	49.7135	0.0403587
48.2638	0.025011	47.539	0.0444595	50.1483	0.0440843
48.8437	0.0252048	47.2491	0.0416112	48.9886	0.0412825
47.684	0.0252158	48.4088	0.0442753	48.6987	0.0405228
47.9739	0.0266315	47.2491	0.0422429	48.8437	0.0419339
47.684	0.0274084	47.1041	0.0422762	48.5537	0.0394884
47.539	0.0263548	47.684	0.0437478	48.6987	0.0452064
47.684	0.0248432	48.1189	0.0423391	48.6987	0.0413503
47.684	0.0245354	47.684	0.042374	51.1631	0.0441406
48.2638	0.0235345	47.684	0.041087	48.6987	0.0402368
47.9739	0.024828	47.684	0.0423645	49.8584	0.0420791
47.8289	0.0269162	47.2491	0.0407119	48.9886	0.0414578
49.1336	0.0251508	48.1189	0.0411159	49.1336	0.0434866
47.684	0.0249589	50.4383	0.0414336	49.5685	0.0425729
47.684	0.0248043	49.4235	0.0447929	49.8584	0.043361
48.8437	0.02492	47.3941	0.0414778	49.4235	0.0401164
47.3941	0.0246927	48.4088	0.0422738	49.4235	0.0410803
47.684	0.0246891	48.2638	0.0437414	50.4383	0.0414199
48.4088	0.0255585	47.2491	0.0420981	49.5685	0.0424718
47.8289	0.0244346	47.2491	0.041324	49.7135	0.0409492
47.539	0.0251901	47.3941	0.0449901	50.1483	0.0448524
48.2638	0.0265185	48.5537	0.0407043	50.2933	0.0410784
48.4088	0.0112925	47.3941	0.0436954	50.5832	0.0417185
47.8289	0.0246117	48.4088	0.0429727	51.0181	0.0396113
47.684	0.0242425	47.3941	0.0419286	50.2933	0.0407825
47.8289	0.0240312	46.9592	0.044856	50.1483	0.0470989
48.1189	0.0260295	47.684	0.0432428	50.8731	0.0407475
48.9886	0.0248487	47.684	0.0429638	51.308	0.0408448
48.2638	0.0253115	48.5537	0.0421752	50.7282	0.0406749
47.9739	0.0244074	47.2491	0.045713	51.7429	0.0419891
47.9739	0.0256309	47.3941	0.0431991	51.7429	0.0429408
47.2491	0.0250114	48.8437	0.0437485	51.1631	0.0423794
48.1189	0.0251035	47.3941	0.0440514	50.8731	0.0387903
47.3941	0.0239063	47.684	0.041632	52.1778	0.0436439
47.8289	0.0240169	47.2491	0.0444186	51.5979	0.0403528
47.8289	0.0247551	47.2491	0.042673	51.453	0.041883
47.684	0.0249849	47.9739	0.0428851	51.7429	0.0435637
47.9739	0.0255732	48.1189	0.0442389	52.0328	0.0417156
48.2638	0.0255491	47.3941	0.0420631	52.0328	0.0417127
47.684	0.0242421	48.2638	0.0429104	52.9026	0.0418179
48.5537	0.0241383	47.3941	0.0425224	52.1778	0.0425192
47.684	0.0251083	47.3941	0.0422402	52.1778	0.042681
47.684	0.0248434	47.3941	0.0425715	55.222	0.0419418
49.7135	0.0252486	47.3941	0.0436061	53.0476	0.0421334
47.3941	0.0257513	47.3941	0.0426911	53.9173	0.0431737
47.539	0.0233975	47.684	0.0436496	53.3375	0.0410937
47.9739	0.0248547	47.539	0.0436232	54.4972	0.0424244
47.9739	0.0251892	47.3941	0.0414467	53.7724	0.042705
47.2491	0.0252123	48.4088	0.0415599	54.4972	0.0419969
47.539	0.0251506	48.2638	0.0441797	53.7724	0.0412616
49.1336	0.0243952	48.5537	0.0422645	54.4972	0.0416416
47.539	0.0245872	48.2638	0.0418817	54.4972	0.0450094
48.1189	0.0262788	47.539	0.0470555	54.4972	0.0464865
49.5685	0.0242757	48.1189	0.0427413	54.4972	0.0421789
47.539	0.024948	47.539	0.045013	54.6421	0.0423742
47.684	0.0263468	47.3941	0.0418042	55.222	0.0421497
48.1189	0.0252566	47.2491	0.0445779	54.9321	0.0417746
47.539	0.0264183	47.539	0.043291	55.5119	0.0412238
49.5685	0.0252047	47.539	0.0431573	56.2367	0.0399588
47.8289	0.0249574	47.3941	0.0451762	56.2367	0.0443318
47.9739	0.0242164	47.1041	0.0431424	57.8313	0.041093
47.539	0.0231992	48.1189	0.0478735	56.5267	0.0420567
47.8289	0.0254126	48.2638	0.0454122	57.5414	0.0480182
47.539	0.0248719	47.8289	0.04323	56.8166	0.0432613
48.8437	0.0246169	48.2638	0.0436675	57.1065	0.0417907
48.5537	0.0255024	47.3941	0.0425285	57.3964	0.0395501
47.8289	0.0247401	47.8289	0.0432523	57.5414	0.0412061
48.2638	0.0264761	48.1189	0.0460854	57.6863	0.0438459
47.684	0.025307	47.2491	0.0422185	57.8313	0.0396593
47.684	0.0242708	48.1189	0.0433401	57.9763	0.0407239
47.8289	0.0267886	47.3941	0.0442129	58.4112	0.0425258
47.3941	0.0259003	48.2638	0.0420562	58.8461	0.0386669
48.5537	0.0247794	47.3941	0.0455396	59.2809	0.0420947
47.9739	0.0236999	47.2491	0.0416302	61.7453	0.0401017
47.684	0.0242755	47.1041	0.0429187	61.4554	0.0398987
48.5537	0.0252278	47.2491	0.0430074	59.2809	0.0476703
47.684	0.0248329	47.3941	0.0432615	60.7306	0.0447828
47.3941	0.0249569	48.1189	0.0414338	59.7158	0.0420009
47.539	0.0250332	47.539	0.0444737	60.1507	0.0423223
47.684	0.0264105	47.539	0.0424735	60.7306	0.040332
47.684	0.0251756	47.2491	0.0433308	60.4406	0.0422253
48.9886	0.0240921	47.2491	0.0427433	61.3104	0.0410469
47.539	0.0247951	47.539	0.0444257	61.8903	0.0429857
48.2638	0.0244309	47.2491	0.0403615	61.0205	0.0470195
47.9739	0.0266895	47.684	0.0416483	62.1802	0.046752
48.2638	0.0243159	47.2491	0.0424034	62.0352	0.0427407
47.1041	0.0240826	48.4088	0.0427937	62.0352	0.0421712
48.2638	0.0244406	48.1189	0.0424265	62.905	0.0409994
47.9739	0.0248281	47.3941	0.0474183	62.76	0.0454712
47.539	0.0234428	47.684	0.0458729	63.3399	0.0416613
47.2491	0.0252807	47.539	0.0410922	63.1949	0.0408495
47.684	0.0243425	47.539	0.0466009	64.9345	0.0464034
48.1189	0.0257686	48.4088	0.0415056	63.7748	0.0416931
47.684	0.025337	48.4088	0.0427549	64.4996	0.0415694
47.684	0.0260625	47.539	0.043452	64.2097	0.0416935
48.1189	0.0264188	48.2638	0.0432278	65.3693	0.0422383
48.4088	0.0253124	47.2491	0.042725	64.6445	0.0402597
47.684	0.0244059	47.3941	0.0438918	65.5143	0.0413806
47.3941	0.0240806	47.3941	0.0420371	66.0942	0.0401612
48.1189	0.0249487	48.4088	0.0409433	67.8337	0.0398604
47.9739	0.0246957	47.684	0.0395629	65.6593	0.0426727
47.684	0.0247649	50.4383	0.0433952	66.2391	0.0427275
48.8437	0.0249627	47.539	0.0441906	66.9639	0.0395521
47.539	0.0111937	47.3941	0.0413397	67.8337	0.0468668
48.1189	0.0264943	47.3941	0.041829	66.819	0.0425705
47.539	0.0244077	47.2491	0.0414896	68.1236	0.0406708
48.2638	0.0232686	47.3941	0.0467411	67.5438	0.0412869
47.8289	0.0253218	47.684	0.0440299	67.5438	0.0408566
48.2638	0.0248146	47.684	0.0431252	68.1236	0.0412424
48.1189	0.025078	49.2785	0.0421902	68.2686	0.0409845
47.9739	0.0247583	47.1041	0.0435662	68.2686	0.041563
49.4235	0.0233537	47.3941	0.0439295	68.7035	0.0465449
48.1189	0.0247286	47.8289	0.0422895	69.7182	0.0435818
48.4088	0.0241799	47.3941	0.0413555	68.8484	0.0431279
47.8289	0.0267135	47.539	0.041114	69.5733	0.0418928
47.9739	0.0254419	49.2785	0.0428852	70.2981	0.0410333
48.5537	0.0267577	47.684	0.0435632	69.5733	0.0452021
49.2785	0.0251389	48.1189	0.0401521	70.2981	0.0450193
48.1189	0.0265587	47.684	0.0473275	70.443	0.0414493
49.1336	0.0258614	49.2785	0.0408303	70.7329	0.0402626
48.4088	0.0244416	47.8289	0.0418848	71.3128	0.0455171
48.8437	0.0244897	47.3941	0.0441115	71.4577	0.045652
48.6987	0.0243757	47.539	0.0434641	72.4725	0.0462741
48.2638	0.0231541	47.2491	0.0461705	72.4725	0.0413906
48.8437	0.0251771	47.539	0.0447763	72.1826	0.0416307
49.1336	0.0271395	47.539	0.0417424	72.7624	0.0433581
48.8437	0.0113568	47.2491	0.0437932	73.3423	0.0400695
49.5685	0.0234858	48.1189	0.0405695	73.4872	0.0449009
49.1336	0.024541	48.4088	0.0397221	73.4872	0.0411766
49.7135	0.0252753	48.6987	0.0434705	73.0523	0.0430316
49.1336	0.024134	47.3941	0.0420933	73.9221	0.0427607
49.1336	0.0263126	47.3941	0.0415134	75.0818	0.0460668
49.2785	0.0256162	47.684	0.0396738	74.7919	0.0414418
49.1336	0.024824	47.2491	0.0438201	75.8066	0.046651
50.4383	0.0233059	47.3941	0.0426047	74.9369	0.0404091
49.5685	0.0243718	48.6987	0.0451214	75.3717	0.0411886
49.7135	0.0248025	47.1041	0.0433172	75.8066	0.0417405
49.8584	0.0243356	47.684	0.0417796	75.9516	0.0422927
51.7429	0.023689	47.1041	0.0440171	75.6617	0.0436083
50.4383	0.0243641	47.8289	0.0445986	75.6617	0.045691
50.5832	0.0257846	47.2491	0.0408401	77.5462	0.0412012
50.2933	0.0237841	47.3941	0.0464592	76.5314	0.0437621
50.7282	0.024718	47.3941	0.0445479	77.1113	0.0413331
50.8731	0.0251034	47.3941	0.0435086	77.1113	0.045607
51.1631	0.0249892	47.684	0.0430641	79.7206	0.0430216
51.1631	0.0256219	47.1041	0.0430678	77.8361	0.0466295
50.5832	0.0244904	47.3941	0.0427452	78.126	0.0398708
50.8731	0.0240116	47.3941	0.0436421	79.7206	0.0418122
50.8731	0.0259189	48.2638	0.044136	78.5609	0.0417486
51.0181	0.0246901	47.2491	0.0418975	78.9958	0.0419158
51.308	0.0240149	47.3941	0.0429158	79.5756	0.039557
51.7429	0.0248463	47.539	0.0426118	81.4601	0.0418223
51.7429	0.0253198	48.6987	0.0423159	79.4307	0.0446795
52.9026	0.0255558	47.539	0.0414434	79.7206	0.0417026
51.8879	0.0256261	47.8289	0.0445786	80.0105	0.0408745
52.3228	0.0252981	49.4235	0.0422641	80.5904	0.0420902
52.9026	0.0241202	47.2491	0.0446979	80.5904	0.0406329
53.0476	0.0242071	47.8289	0.0446908	80.4454	0.042652
52.6127	0.0247352	49.7135	0.0418565	81.6051	0.0405646
52.4677	0.0244536	47.8289	0.0421527	80.8803	0.0413564
54.7871	0.0266721	48.5537	0.0432545	81.7501	0.0415332
53.3375	0.0246503	48.1189	0.0406287	81.7501	0.0411346
53.6274	0.0251679	47.8289	0.0426461	82.04	0.0449072
54.0623	0.0243283	48.4088	0.0445493	82.9097	0.0428106
53.9173	0.0236455	47.2491	0.0435098	83.0548	0.0423411
54.0623	0.0249466	47.2491	0.0420069	83.1997	0.0384457
54.0623	0.0253888	47.539	0.0488421	83.0548	0.0402211
54.4972	0.0256672	47.9739	0.0429814	83.3447	0.0415342
57.2515	0.0250326	48.1189	0.0427018	85.954	0.0422109
54.4972	0.0256734	49.7135	0.0432012	83.6346	0.0428105
55.6569	0.0248235	47.684	0.0445887	83.9245	0.0404473
58.1213	0.0243989	47.684	0.0447753	84.9392	0.0458948
56.8166	0.0248606	47.3941	0.0434429	84.7943	0.0425557
56.0918	0.0257322	48.2638	0.0423993	85.664	0.0420451
55.6569	0.0252088	47.539	0.0448754	85.3741	0.0447963
56.2367	0.0250968	48.8437	0.0425595	85.3741	0.04386
56.2367	0.0252504	48.4088	0.0454853	86.3889	0.0423285
56.0918	0.0234944	47.2491	0.0421276	85.3741	0.0406301
56.5267	0.0242902	47.539	0.0426319	86.6788	0.0422362
57.5414	0.0245409	47.8289	0.0419723	85.954	0.0415134
56.8166	0.023469	47.539	0.0466793	86.3889	0.0420497
57.3964	0.0249981	48.1189	0.0458664	87.1137	0.0417588
58.4112	0.0256145	48.2638	0.0469169	87.5485	0.0416305
58.8461	0.0248907	47.539	0.0404222	87.6935	0.0424889
57.5414	0.0239053	47.684	0.0434122	87.2586	0.0441833
57.9763	0.0247406	48.2638	0.0477915	87.6935	0.044295
58.2662	0.024561	47.539	0.0419552	87.6935	0.0448097
59.4259	0.0256995	47.8289	0.0433075	88.5633	0.0405273
58.991	0.0244403	48.8437	0.0452207	88.4184	0.0460772
59.4259	0.0254688	47.8289	0.041725	88.5633	0.0421363
58.991	0.0237724	47.3941	0.0453001	88.8532	0.0421112
60.4406	0.0251027	48.4088	0.0429049	89.2881	0.0423211
59.7158	0.0248678	47.684	0.0400209	89.1432	0.039936
59.7158	0.0243417	47.2491	0.0417892	90.0129	0.0418708
60.2957	0.0252065	48.6987	0.0428792	90.1579	0.0425783
60.5856	0.0249766	47.2491	0.0428793	90.5927	0.041253
60.2957	0.025465	47.9739	0.0420334	90.1579	0.0416714
62.4701	0.0254999	48.1189	0.0430405	90.4478	0.0438533
61.1655	0.0243636	47.3941	0.0439132	90.7377	0.0430602
61.1655	0.0242877	48.4088	0.0436215	90.7377	0.0425835
61.1655	0.0245099	47.539	0.0441297	93.7819	0.0430053
61.6003	0.024524	47.684	0.0434146	91.3176	0.0409327
62.76	0.0254415	47.539	0.0426855	91.7525	0.0438044
62.76	0.0245661	47.539	0.0425189	91.7525	0.0399943
62.4701	0.0261575	47.684	0.0426828	92.1874	0.0415721
62.76	0.0250596	48.5537	0.0438707	92.1874	0.0426649
62.76	0.0257591	48.4088	0.0405276	93.347	0.0423044
63.1949	0.0251255	48.8437	0.0413195	92.9122	0.0427004
63.7748	0.0246658	48.6987	0.0424755	93.0571	0.0465868
64.0647	0.0235613	47.3941	0.0419045	93.347	0.0431391
64.0647	0.0251173	47.539	0.0425209	93.7819	0.0419404
64.4996	0.0235168	47.539	0.0413048	93.7819	0.043881
64.3546	0.0250696	47.684	0.0437812	94.3618	0.0426228
64.9345	0.0244604	47.9739	0.042202	94.0718	0.040267
64.9345	0.0258781	48.8437	0.0451236	95.2316	0.0402273
65.3693	0.024392	47.539	0.0418623	94.7967	0.0391829
65.5143	0.0241911	47.539	0.0435241	95.8114	0.0464974
66.0942	0.0252465	47.2491	0.0444555	95.8114	0.0464391
66.3841	0.026473	48.2638	0.0398059	95.0866	0.0447883
67.2539	0.0264945	47.8289	0.0421329	95.6664	0.0416874
66.5291	0.0255166	47.1041	0.0438711	95.5215	0.0411928
66.819	0.0238309	47.8289	0.0429126	96.2463	0.0440513
67.9787	0.0257059	47.8289	0.0445712	96.1013	0.041402
67.6887	0.0245096	47.3941	0.0423317	96.5362	0.0426651
67.6887	0.0243657	47.8289	0.0419859	96.5362	0.0407505
68.7035	0.023755	47.3941	0.0410973	96.5362	0.0434866
68.1236	0.0244506	48.4088	0.041134	97.261	0.0457163
68.2686	0.0248168	48.1189	0.040563	97.1161	0.0449233
68.5585	0.0252361	47.3941	0.046339	97.8409	0.0415098
68.7035	0.024818	48.2638	0.0437541	97.6959	0.0421816
69.7182	0.0255809	47.684	0.0436139	98.2758	0.041549
70.588	0.0235084	47.539	0.041709	98.7106	0.0435599
70.0081	0.0248732	47.9739	0.0432734	98.7106	0.0447151
71.1678	0.0243406	48.4088	0.0428836	98.5657	0.0403657
70.443	0.0252459	47.539	0.0443508	99.2905	0.041085
70.588	0.0254433	47.2491	0.0449474	99.1455	0.0410301
70.7329	0.0254148	47.8289	0.042533	99.1455	0.0465959
71.3128	0.0245076	47.8289	0.0425332	99.5804	0.0435403
71.8927	0.0259291	49.2785	0.0437031	100.16	0.0448477
73.0523	0.0240475	47.539	0.0427535	99.8704	0.0424391
72.6175	0.0239399	47.8289	0.0435017	100.45	0.0402914
72.4725	0.0252053	47.3941	0.0417422	100.595	0.0449912
72.7624	0.0250139	47.8289	0.0430622	100.885	0.0419646
73.6322	0.026889	47.2491	0.0423134	100.885	0.0433601
73.1973	0.0256711	47.2491	0.0457428	102.045	0.0419181
73.6322	0.0251813	48.1189	0.0447596	101.9	0.0409763
73.9221	0.0243164	48.9886	0.0423367	101.755	0.0427717
74.5019	0.0243148	47.539	0.0414871	102.48	0.0423515
74.7919	0.0262054	47.684	0.0456634	102.625	0.0412403
75.3717	0.0240568	48.1189	0.0467817	104.364	0.0510826
76.2415	0.0241043	47.539	0.0436238	102.77	0.0425893
75.5167	0.0237828	47.1041	0.0427082	103.349	0.0403365
75.3717	0.0240198	47.684	0.0435946	102.915	0.0414611
75.0818	0.025406	48.1189	0.0425274	103.204	0.0422615
76.3865	0.0243832	48.1189	0.0390615	103.784	0.0405421
75.9516	0.0253942	47.8289	0.0426883	104.219	0.040556
76.2415	0.0257078	47.1041	0.0427148	103.929	0.0404309
77.1113	0.0247858	47.684	0.0429302	104.944	0.0435169
77.4012	0.025375	48.4088	0.0448925	105.379	0.0471215
77.1113	0.026142	47.539	0.0422529	104.509	0.0439345
77.6911	0.0246862	47.539	0.0453526	104.509	0.0418321
77.4012	0.0244764	47.9739	0.0453388	104.944	0.0409495
77.1113	0.0241493	47.8289	0.0424686	105.814	0.0407964
77.8361	0.0243569	47.539	0.0409261	105.524	0.0409137
78.271	0.0269781	47.8289	0.0442923	106.539	0.0440161
78.271	0.0250752	47.3941	0.0430352	105.959	0.0401041
79.1407	0.0244885	47.2491	0.0434174	105.959	0.0427
79.8655	0.0252925	47.684	0.0414019	107.408	0.0460539
79.4307	0.0254428	48.9886	0.0436068	107.408	0.0459186
80.4454	0.0243678	48.1189	0.042486	106.684	0.0418333
79.5756	0.0245104	47.2491	0.0452867	107.263	0.0438214
80.0105	0.0248706	47.684	0.0419498	107.263	0.0403633
81.1702	0.0247124	47.1041	0.0434061	107.263	0.0404321
80.5904	0.0241869	47.2491	0.0422418	107.553	0.0433164
80.7353	0.0245213	47.9739	0.0434974	107.843	0.0429223
82.3299	0.0247698	47.3941	0.0427162	107.843	0.046316
81.6051	0.025152	47.2491	0.0395296	108.278	0.0402106
81.3152	0.0252325	48.5537	0.0413757	109.003	0.0422373
82.7648	0.0241628	47.3941	0.0408603	108.858	0.0389352
82.6198	0.0246447	47.539	0.0431919	110.598	0.0454587
82.6198	0.0228666	47.3941	0.0402081	109.583	0.0417269
83.0548	0.0256515	47.539	0.0466057	110.742	0.0422594
83.1997	0.0239801	47.9739	0.0415272	109.583	0.0404009
83.4896	0.0246001	48.5537	0.0412351	109.583	0.0425433
83.3447	0.0251698	47.1041	0.0437082	110.163	0.0429675
84.3594	0.0246151	47.9739	0.0433911	111.467	0.0467748
83.9245	0.0247288	47.684	0.0422814	110.453	0.0424036
84.5043	0.0251412	47.539	0.0432172	111.032	0.042574
84.3594	0.0234312	47.539	0.0445182	115.091	0.0418189
84.7943	0.0244082	48.1189	0.0451115	111.322	0.0401758
85.3741	0.0250001	47.8289	0.0434419	111.322	0.040739
85.3741	0.0248079	48.9886	0.0429892	111.902	0.0406253
85.664	0.0242074	47.3941	0.0422443	112.337	0.0411056
86.3889	0.0245055	47.1041	0.041159	112.772	0.0414352
86.099	0.0243206	47.3941	0.0420352	112.627	0.0402811
85.954	0.0251253	47.684	0.042702	113.932	0.0456046
86.3889	0.024661	47.3941	0.0457852	113.497	0.0396228
86.6788	0.0238542	47.539	0.0437305	113.352	0.0433968
86.9687	0.0231065	47.539	0.0430825	114.222	0.0421935
87.1137	0.0241626	47.8289	0.0431866	113.497	0.0431382
87.2586	0.0239245	47.3941	0.0432326	113.932	0.0412693
87.5485	0.0256039	48.8437	0.0416974	115.236	0.0415364
88.1284	0.0249711	47.539	0.0449514	114.801	0.0399821
88.9982	0.0249011	47.539	0.0420543	114.512	0.0415761
88.1284	0.0244572	47.684	0.0435604	114.801	0.0460546
88.7083	0.0241039	47.3941	0.044496	114.946	0.0450588
89.4331	0.0254738	48.1189	0.0434903	115.526	0.0417911
89.4331	0.0253801	47.3941	0.0447669	116.396	0.0415935
90.0129	0.0255321	47.3941	0.0446744	115.816	0.0404369
89.2881	0.0238433	47.8289	0.0447114	115.526	0.0476726
90.3028	0.0227339	47.3941	0.0429376	116.106	0.0409243
90.3028	0.0246523	47.684	0.0425496	116.541	0.0454331
90.7377	0.0243883	47.539	0.042951	116.396	0.0417481
90.4478	0.0235493	48.6987	0.0434441	116.541	0.0403268
90.7377	0.0254683	47.539	0.0448535	116.831	0.0387524
90.7377	0.0238794	47.9739	0.04116	116.976	0.0425314
92.4773	0.0232656	47.9739	0.0414289	119.875	0.0422616
91.4626	0.0242144	47.539	0.0445854	117.556	0.0408924
91.7525	0.0247757	48.5537	0.042454	118.57	0.0423776
92.1874	0.0255624	47.539	0.0422413	121.325	0.0402291
92.4773	0.0245342	48.1189	0.0434116	118.281	0.039985
93.492	0.0252451	47.2491	0.0427591	118.86	0.0439871
93.2021	0.0251669	47.684	0.0400201	119.295	0.0417613
92.7672	0.0244309	48.1189	0.0429637	118.86	0.0423062
93.492	0.0243548	47.539	0.0436662	119.005	0.0387212
93.347	0.0245416	47.684	0.0425053	119.44	0.0450809
93.7819	0.0246917	47.539	0.0423441	120.02	0.0431008
93.7819	0.0259773	47.2491	0.0434619	121.035	0.0403095
95.6664	0.0110455	48.2638	0.041758	120.6	0.0435429
94.3618	0.0258532	47.3941	0.0431218	120.31	0.0412222
95.0866	0.0242679	47.9739	0.044126	120.745	0.0408925
94.7967	0.0246827	48.6987	0.0435436	120.745	0.0446106
96.3912	0.0251237	47.3941	0.0412479	122.195	0.0406098
95.0866	0.0261803	47.3941	0.0432001	121.905	0.0412353
95.5215	0.0254145	47.9739	0.0425401	121.47	0.0455586
95.6664	0.0244105	47.539	0.0453117	121.47	0.0410283
96.9711	0.0245547	47.3941	0.0431469	121.905	0.0416312
96.2463	0.0261054	47.684	0.0418514	122.774	0.041123
96.2463	0.0236921	48.1189	0.0435178	122.195	0.0421848
96.9711	0.0255383	47.8289	0.0433409	122.919	0.0403114
97.261	0.0247534	47.8289	0.0434717	123.499	0.0440854
96.9711	0.0253292	48.4088	0.0430864	123.644	0.0410036
98.1308	0.0246403	47.539	0.0442695	123.064	0.0424257
97.406	0.0261609	47.539	0.0462133	123.209	0.0413793
98.2758	0.0266268	47.539	0.0452687	123.644	0.0430103
99.1455	0.0259158	47.8289	0.046395	123.789	0.0461423
98.4207	0.0240937	47.8289	0.0438209	125.239	0.0399748
100.595	0.024858	47.2491	0.0453318	125.094	0.0404128
98.8556	0.0242068	47.539	0.042388	125.239	0.046771
99.2905	0.0244809	47.3941	0.0433622	125.384	0.0418878
99.8704	0.0257793	48.2638	0.0426068	125.239	0.0441391
99.4354	0.0242899	47.1041	0.0416111	125.819	0.0412404
100.305	0.0245904	48.2638	0.0428565	126.543	0.0398943
100.015	0.0250598	47.8289	0.0445341	125.819	0.0410425
101.175	0.0241108	49.2785	0.0457982	126.108	0.0415452
100.305	0.0240921	47.3941	0.042565	126.398	0.0424371
100.74	0.0256094	49.2785	0.0415515	126.688	0.0407162
100.74	0.0262211	47.2491	0.0419042	126.398	0.0414256
101.175	0.0240372	47.3941	0.0421975	126.978	0.0389578
101.9	0.0252877	48.4088	0.0433726	127.703	0.0430721
102.045	0.01136	46.9592	0.0420358	127.413	0.041803
102.19	0.0267268	47.9739	0.0420628	129.008	0.0404453
102.045	0.0249901	48.6987	0.0419728	128.138	0.0402373
102.045	0.0250649	47.3941	0.0443148	128.428	0.0411153
102.335	0.0254435	47.684	0.0417051	128.283	0.0409922
103.784	0.0270526	47.2491	0.0430277	128.428	0.0417642
102.625	0.0249049	47.684	0.041899	128.573	0.0412166
102.77	0.0247251	47.539	0.0452252	128.863	0.0412228
102.915	0.0237168	47.684	0.0409092	128.863	0.0416874
103.494	0.0243307	47.539	0.0434522	129.443	0.0403514
104.364	0.0236594	48.8437	0.0456406	130.602	0.0421212
103.929	0.0247634	47.8289	0.0416985	129.443	0.0403421
104.074	0.0234082	49.5685	0.0435586	130.312	0.0442177
104.944	0.0243969	47.3941	0.0423269	130.312	0.0415893
104.509	0.0248124	47.3941	0.0413069	130.457	0.0423421
106.104	0.0246452	47.684	0.0438245	131.182	0.0402935
106.394	0.0252623	47.684	0.0441956	131.762	0.0421199
105.089	0.0248242	47.539	0.0420843	131.182	0.0416822
106.249	0.0232851	49.5685	0.0420671	131.617	0.0431202
105.814	0.0251822	47.3941	0.0431705	133.502	0.0405667
106.104	0.026134	48.1189	0.0450723	131.762	0.0407992
106.104	0.0238409	47.8289	0.0405759	132.197	0.044312
106.249	0.0114295	47.3941	0.0424068	132.342	0.0436313
106.684	0.0253616	47.684	0.0418666	132.342	0.0395992
107.263	0.024177	47.684	0.0431896	132.777	0.0399007
107.408	0.0245259	47.3941	0.0427872	133.357	0.0395903
107.843	0.0244128	47.684	0.0447367	132.922	0.042581
107.843	0.0253377	47.2491	0.0420477	133.791	0.0409766
107.553	0.0252041	48.9886	0.042818	133.936	0.0381248
107.988	0.0239028	47.684	0.0418199	134.081	0.0425534
109.148	0.0247015	50.1483	0.0427938	134.371	0.041061
107.988	0.0254986	47.8289	0.0430437	134.806	0.0405356
110.018	0.0255351	47.3941	0.0446653	134.661	0.0420494
109.728	0.0249523	47.8289	0.0444062	134.806	0.0405727
109.003	0.0238731	48.9886	0.0430395	134.806	0.0409065
109.148	0.023421	47.9739	0.0433013	135.531	0.0466595
109.438	0.0262912	47.684	0.0429284	135.531	0.0414011
109.728	0.023846	47.684	0.0433181	137.56	0.0413504
110.018	0.0239227	47.684	0.0416214	136.256	0.0420601
110.163	0.0232334	47.684	0.0436138	136.981	0.0410159
111.177	0.0246802	47.539	0.0414525	136.836	0.0429784
110.453	0.023043	47.3941	0.0424099	136.836	0.042226
110.742	0.0246343	48.5537	0.0439279	137.56	0.0437256
110.887	0.0254886	47.684	0.0447537	138.72	0.0403383
111.757	0.0253507	47.8289	0.0445368	137.416	0.0423741
111.902	0.0232105	47.9739	0.0432886	137.705	0.0424139
113.352	0.0246908	47.539	0.0421205	137.56	0.0426965
113.062	0.0261534	48.4088	0.04343	138.285	0.0414571
112.627	0.0246508	47.684	0.0407148	138.285	0.0425034
113.062	0.0238971	47.3941	0.0439041	138.575	0.0426759
112.482	0.0244396	47.539	0.0452754	138.865	0.041756
112.917	0.0249347	47.539	0.0453004	139.3	0.0431563
113.207	0.0249943	48.2638	0.0449433	139.445	0.0402495
113.207	0.0241849	48.9886	0.0423276	140.605	0.0434177
113.497	0.0244759	47.3941	0.0407833	140.46	0.0474464
114.077	0.0243448	48.1189	0.0425033	140.17	0.0413434
114.801	0.0247552	47.3941	0.042728	141.04	0.0448106
114.367	0.0261726	47.2491	0.041596	140.605	0.0431772
114.946	0.0235465	47.3941	0.0426737	141.764	0.043993
115.091	0.0250059	47.9739	0.0424768	141.619	0.0423009
114.946	0.0246672	48.4088	0.041718	141.329	0.0435155
114.367	0.0254578	47.9739	0.0422482	141.909	0.0421079
115.671	0.0243662	47.8289	0.0400701	141.619	0.0414639
116.831	0.0242285	47.8289	0.0402389	142.054	0.0419948
117.556	0.0232261	47.2491	0.0415337	142.199	0.0407226
116.251	0.0246336	47.684	0.041073	143.069	0.0424995
116.831	0.0235234	48.4088	0.0423869	143.214	0.0416057
116.686	0.0239174	48.4088	0.044608	143.649	0.0418242
116.831	0.0244428	47.684	0.0426326	142.924	0.0425509
116.831	0.0251381	47.3941	0.0411137	143.359	0.0418292
117.121	0.0244826	47.3941	0.0421209	143.794	0.0435647
117.411	0.0239817	47.3941	0.0435246	143.504	0.0411072
118.425	0.0234084	47.2491	0.0411317	143.504	0.0429186
119.005	0.0230792	47.539	0.0444051	145.533	0.0415909
117.991	0.0242559	47.9739	0.0434235	144.809	0.0411986
118.136	0.0247716	47.8289	0.0418422	145.099	0.0408658
118.86	0.0249017	47.539	0.0419114	144.664	0.0459839
119.15	0.0248057	47.684	0.0413381	144.664	0.0428262
119.875	0.0241999	47.539	0.041522	146.693	0.0431846
119.15	0.0248114	47.2491	0.0412602	146.548	0.040368
120.745	0.0244911	47.2491	0.0409445	146.258	0.0431344
121.18	0.0248328	47.9739	0.0438363	146.113	0.0405598
121.325	0.0251263	47.2491	0.0410329	146.113	0.0412147
120.02	0.0249979	47.539	0.0429241	146.548	0.0413901
123.064	0.023308	46.9592	0.0423869	146.548	0.0456283
121.615	0.0247157	46.9592	0.042424	146.983	0.041496
121.325	0.0238131	47.539	0.0424143	147.998	0.043031
124.224	0.025837	47.3941	0.040232	147.418	0.0418097
121.325	0.024868	47.3941	0.0425422	147.708	0.0404451
121.615	0.0250434	47.539	0.0444196	147.563	0.0436512
121.76	0.0233616	47.3941	0.0406022	147.708	0.0427895
122.195	0.0243157	48.1189	0.0409164	148.143	0.0412149
122.195	0.0249349	47.1041	0.0423697	149.447	0.0417581
122.195	0.0244769	48.6987	0.0412154	149.157	0.0425822
123.354	0.0255638	48.9886	0.0450055	150.027	0.0418512
123.209	0.0250375	47.539	0.0427304	149.012	0.0427892
123.064	0.0251817	47.9739	0.0421931	149.447	0.0409864
123.354	0.0243598	47.684	0.0409569	149.737	0.0423329
123.644	0.0250482	48.5537	0.0443611	150.752	0.0411878
123.789	0.0259891	48.6987	0.0443268	150.027	0.0429763
124.224	0.0246192	47.2491	0.040995	149.882	0.0418789
124.224	0.0246116	47.684	0.0437909	150.462	0.0445436
124.804	0.0240249	47.3941	0.044047	150.897	0.0435151
124.659	0.0242998	48.6987	0.0411257	151.332	0.0416665
125.239	0.0242787	48.2638	0.0428958	152.637	0.0400633
125.094	0.025072	47.539	0.0441809	151.042	0.042478
125.384	0.0221154	47.8289	0.0407921	151.622	0.0438184
125.674	0.0244422	47.684	0.044102	151.912	0.0425179
126.398	0.0242968	47.3941	0.0414728	152.202	0.0415338
126.108	0.0260854	47.3941	0.0430842	152.781	0.0422012
126.398	0.0246185	47.3941	0.0416683	152.492	0.041824
126.978	0.0248813	47.2491	0.0413768	153.071	0.0419224
126.543	0.0237932	47.2491	0.0432996	153.216	0.0417821
127.268	0.0250859	47.2491	0.0423948	153.506	0.0429919
127.703	0.0251233	47.3941	0.0445891	153.216	0.0431438
128.138	0.0253485	47.684	0.0421463	153.796	0.0408426
127.848	0.0252845	47.3941	0.0424871	154.086	0.0430977
127.848	0.0242969	48.5537	0.0416323	154.666	0.0385787
127.848	0.0248025	47.8289	0.0420689	153.651	0.042416
128.283	0.0234718	47.684	0.0426548	154.666	0.0390225
129.877	0.0247308	46.6692	0.042172	154.376	0.0433722
131.762	0.0270646	48.1189	0.0421371	155.246	0.0411537
129.153	0.0233782	47.539	0.0443429	155.101	0.0422242
129.588	0.0249602	47.9739	0.0438926	155.101	0.0425763
129.443	0.0232392	47.3941	0.043672	156.551	0.0401438
129.877	0.0250298	47.2491	0.0428111	156.84	0.0387195
129.588	0.0260967	47.1041	0.0439655	156.985	0.0423223
130.022	0.0240878	48.6987	0.0447294	156.406	0.0399233
131.907	0.0246375	46.9592	0.0418874	156.695	0.0433006
131.037	0.0237055	47.539	0.0424004	157.855	0.0414438
130.747	0.0248012	47.9739	0.0417829	157.565	0.0414668
131.037	0.0239335	47.2491	0.0428273	156.985	0.0420358
131.327	0.0247234	48.2638	0.0435437	158.29	0.0412613
131.327	0.0250573	48.6987	0.0426922	158.58	0.0442027
131.762	0.0239867	47.539	0.0424348	157.71	0.0446594
132.487	0.0255038	47.3941	0.043942	158	0.0424394
132.487	0.024343	47.684	0.0425795	158.29	0.0427783
132.777	0.0253556	47.2491	0.0429107	160.03	0.0419586
132.487	0.0245296	48.5537	0.0410808	160.32	0.0414877
132.487	0.0255038	47.2491	0.041555	159.015	0.0391525
133.647	0.0250631	47.3941	0.041642	160.03	0.0426792
133.936	0.0251331	47.684	0.0423701	160.03	0.0411238
135.386	0.0239751	49.1336	0.0432946	160.175	0.0413666
133.647	0.0241361	47.539	0.0435468	160.03	0.0410879
134.081	0.0255438	48.6987	0.0432975	160.03	0.040232
134.081	0.0251476	47.3941	0.0411038	160.32	0.041951
134.371	0.0246882	47.9739	0.0428484	161.914	0.0420627
134.806	0.0232362	47.539	0.0423924	161.334	0.0412801
135.241	0.024969	47.539	0.0433577	160.609	0.0404056
134.951	0.024582	50.0034	0.0428448	161.044	0.0412234
135.096	0.0253934	48.5537	0.0445219	162.059	0.0411253
135.821	0.0248428	47.9739	0.0422233	162.204	0.0429492
135.821	0.0244889	48.2638	0.0429331	161.769	0.0414101
136.691	0.0256195	47.3941	0.0439012	161.914	0.0439312
136.981	0.0233453	47.3941	0.0431728	164.523	0.0418864
136.546	0.0244923	46.9592	0.0439053	162.494	0.0421903
136.836	0.0245527	47.8289	0.0418822	162.784	0.0402839
137.56	0.0262863	47.684	0.0428487	162.784	0.0447138
137.416	0.0244894	47.8289	0.0438034	164.378	0.0401262
137.56	0.0244266	48.4088	0.041794	164.523	0.0435911
137.705	0.0250338	47.3941	0.0440819	164.813	0.041545
138.865	0.0245081	47.539	0.0433045	163.944	0.0410573
138.14	0.0242367	48.8437	0.0418971	164.813	0.0435935
138.43	0.024367	47.684	0.0431727	165.248	0.0413352
138.43	0.0283823	47.2491	0.0415837	164.668	0.0412603
138.865	0.0247938	47.539	0.0416404	164.668	0.0396937
139.01	0.0237205	47.8289	0.0434636	164.958	0.0420882
140.025	0.0236502	48.6987	0.0435832	165.393	0.0405146
139.3	0.0248323	47.539	0.0393676	165.393	0.0415632
140.46	0.0254986	47.9739	0.0414031	165.683	0.0436286
140.025	0.0238027	47.9739	0.0433459	166.263	0.0457324
141.329	0.0238603	47.684	0.0436013	166.263	0.041578
141.619	0.0242675	48.1189	0.0435882	166.988	0.0419452
140.75	0.0238241	47.9739	0.0415787	166.553	0.0424957
141.04	0.024255	47.8289	0.042777	167.278	0.0412871
142.054	0.0266857	48.1189	0.0440899	166.698	0.0429865
141.909	0.0243425	47.1041	0.042593	167.713	0.0434381
142.924	0.025504	48.1189	0.041453	167.423	0.0408762
142.199	0.0241186	48.9886	0.0432655	169.017	0.0433989
145.243	0.0251523	48.2638	0.0429728	168.003	0.042097
142.199	0.0264958	47.9739	0.0399054	168.727	0.0406781
143.214	0.0254681	48.1189	0.0427463	169.597	0.0409408
142.634	0.0248643	48.1189	0.0422875	168.437	0.041019
142.779	0.025366	47.8289	0.0424885	169.307	0.0441163
143.214	0.0259843	48.5537	0.0430655	168.727	0.0407819
143.649	0.0242308	48.4088	0.0422128	170.902	0.0411435
143.649	0.0252528	48.2638	0.0435525	169.597	0.0403084
144.374	0.0243458	48.9886	0.0438296	169.742	0.0458104
144.664	0.0246001	48.2638	0.0445684	169.742	0.0412385
144.519	0.0245167	48.8437	0.0420559	170.757	0.0415263
144.809	0.0249564	48.6987	0.0414991	170.612	0.0404275
144.664	0.025133	48.6987	0.0425522	171.337	0.0411569
144.809	0.0251381	48.8437	0.0442437	170.612	0.0415101
144.809	0.0260062	49.8584	0.0420139	171.047	0.0414319
145.678	0.02552	48.9886	0.0417581	171.192	0.0406251
145.533	0.0112877	49.1336	0.0403851	171.337	0.0389037
145.823	0.0248458	49.2785	0.0421019	171.772	0.0423023
146.258	0.0254691	49.2785	0.0438385	171.917	0.0413639
146.693	0.0259558	49.2785	0.0420542	172.206	0.0419177
146.548	0.0263594	49.4235	0.0437627	172.496	0.0417977
147.128	0.025024	50.0034	0.0453471	173.366	0.0443093
146.838	0.0247151	49.7135	0.0437137	172.496	0.0466408
146.983	0.026008	49.7135	0.0436131	172.786	0.0397673
147.708	0.0229067	49.7135	0.0414154	173.511	0.0410844
150.172	0.0244878	50.8731	0.0418917	173.366	0.0453063
147.708	0.0243458	50.2933	0.0430168	174.961	0.0421758
148.433	0.0244654	50.1483	0.0422121	173.801	0.0415139
148.723	0.0246862	50.1483	0.0440599	174.381	0.0386315
148.433	0.0238325	51.1631	0.0413665	175.541	0.0418873
149.157	0.0258317	51.0181	0.0433947	174.961	0.0461053
149.302	0.0259415	51.1631	0.0415766	175.541	0.0452779
149.592	0.0242448	50.7282	0.0446184	174.961	0.0447155
149.737	0.024291	51.0181	0.0428623	176.41	0.0469151
149.882	0.0238959	51.0181	0.0420745	176.99	0.0395997
150.172	0.0264621	51.1631	0.0429147	175.831	0.0433522
150.027	0.0249747	51.7429	0.0437036	175.831	0.040983
150.172	0.024368	52.6127	0.043462	177.86	0.0402451
150.897	0.0252982	51.308	0.0443464	176.555	0.0413511
151.187	0.0238642	52.6127	0.0437367	177.86	0.0438118
151.767	0.0244936	52.0328	0.0437654	176.7	0.0418307
151.477	0.0240655	52.1778	0.0414614	177.425	0.0421872
152.781	0.0241691	52.0328	0.0422245	177.425	0.0471434
152.637	0.0249309	52.3228	0.0427443	178.585	0.0420975
153.651	0.024699	52.3228	0.0428429	178.875	0.0409523
152.057	0.0261355	52.9026	0.0426575	178.005	0.0433543
152.637	0.0243632	52.7577	0.0428448	178.585	0.0412175
153.651	0.0248631	54.4972	0.0414985	178.295	0.0411152
152.781	0.0252973	53.0476	0.04106	179.165	0.0395412
152.926	0.0247206	53.4825	0.0435752	178.73	0.0414141
153.796	0.0239273	54.2073	0.045139	179.165	0.0437173
153.796	0.0251256	53.6274	0.0417939	179.31	0.0410781
153.796	0.0254428	53.9173	0.0426596	179.455	0.0406155
154.231	0.0256998	54.0623	0.0404118	179.6	0.040541
154.376	0.0246142	54.3522	0.0422879	179.889	0.0429537
154.231	0.0248636	54.0623	0.0429598	180.614	0.0420802
155.391	0.0250012	54.2073	0.0414334	180.324	0.0401059
154.956	0.0247276	54.6421	0.0415621	180.904	0.0405534
155.971	0.0254454	55.5119	0.0426027	182.789	0.0424948
154.956	0.0258172	54.9321	0.0412784	182.209	0.040252
156.551	0.0240081	55.5119	0.0420712	181.774	0.043346
157.13	0.0257969	55.6569	0.0437542	181.484	0.0422255
156.406	0.0244529	55.6569	0.0439186	181.774	0.04266
158	0.0251281	56.5267	0.0423207	184.238	0.0416865
157.42	0.0252074	56.9615	0.0434076	183.368	0.0433162
156.84	0.0249404	56.3817	0.0403934	183.079	0.0408413
156.985	0.0256888	56.3817	0.0431267	182.644	0.041365
158.725	0.028255	59.5709	0.0437032	183.224	0.0422404
158.435	0.0254452	57.1065	0.0430438	183.224	0.0398227
158.435	0.026772	57.3964	0.042067	184.093	0.0458484
158.435	0.0248954	57.2515	0.0426473	183.658	0.0409353
159.45	0.0247025	57.1065	0.0446502	183.658	0.0432126
158.725	0.0240804	59.136	0.0439781	184.093	0.0415354
159.74	0.0237705	57.6863	0.0397464	184.093	0.0406609
158.87	0.0247038	57.6863	0.0437588	184.383	0.0409747
159.015	0.0264593	58.1213	0.0442011	184.963	0.0410412
159.015	0.0246137	58.4112	0.0440669	185.398	0.0426995
160.03	0.026333	58.5561	0.0408457	185.978	0.0407495
161.044	0.0243651	59.8608	0.0414735	186.268	0.0417167
161.044	0.0262532	59.136	0.0417782	186.123	0.0399686
160.32	0.0245413	59.8608	0.0430712	185.688	0.0388587
160.03	0.0248373	59.4259	0.0437091	185.978	0.041095
162.204	0.0262163	59.7158	0.0411246	185.978	0.0417751
160.754	0.025442	60.7306	0.0414297	186.993	0.0418218
161.044	0.0260357	60.2957	0.0424853	186.848	0.0406072
161.334	0.0249819	60.2957	0.0421854	186.848	0.0418825
161.334	0.0244091	60.1507	0.0420099	186.993	0.0404619
162.059	0.0246153	60.5856	0.0431103	187.138	0.0452231
162.494	0.0263148	60.7306	0.0414103	187.572	0.0437171
162.059	0.0249153	61.1655	0.0443725	187.717	0.038311
163.074	0.0255171	62.1802	0.0435189	187.717	0.0434384
163.074	0.025404	61.4554	0.0416641	188.297	0.0423103
162.784	0.0235518	61.7453	0.0415427	188.297	0.0420148
163.074	0.0252092	62.0352	0.041853	189.602	0.0418864
164.378	0.022933	63.7748	0.0431791	188.877	0.0439221
163.944	0.0259845	62.3251	0.0421022	189.312	0.0431891
163.799	0.0248737	63.9197	0.0431285	189.312	0.0404357
164.089	0.0253935	63.3399	0.0397991	189.602	0.0457085
164.234	0.0251957	63.3399	0.0442925	191.196	0.041227
164.523	0.0241467	64.2097	0.0421886	189.892	0.0440578
165.538	0.0243929	63.9197	0.0442199	190.762	0.0408717
164.958	0.0252064	63.6298	0.0422056	190.182	0.0471459
165.103	0.0245769	63.9197	0.0421846	190.907	0.0392827
165.828	0.0245765	64.9345	0.0407621	190.472	0.0421305
165.538	0.0234741	64.4996	0.0440298	191.486	0.0421124
165.683	0.0253404	65.5143	0.041576	191.776	0.0397478
165.973	0.0246361	64.3546	0.0431111	192.356	0.0431372
166.118	0.0249317	65.8042	0.043357	191.631	0.0418024
166.408	0.0246054	65.6593	0.0424273	191.776	0.0421749
166.843	0.025272	66.0942	0.0428228	192.066	0.0393974
166.843	0.0244481	66.3841	0.0438282	192.356	0.0434705
167.278	0.0231206	66.3841	0.0428176	192.501	0.0408276
167.713	0.0256818	66.3841	0.0437401	192.791	0.0428247
167.713	0.0247814	66.3841	0.0427667	192.936	0.0436077
168.003	0.0248493	68.8484	0.0431073	193.516	0.0420266
168.872	0.024337	66.819	0.0415661	193.226	0.0404168
168.437	0.0246443	68.4135	0.0434105	194.531	0.0419655
168.727	0.0242323	67.2539	0.0408819	193.806	0.0405272
169.017	0.0268046	68.2686	0.041823	193.806	0.0403066
169.017	0.0258821	67.8337	0.0443613	194.966	0.0453805
169.162	0.025493	69.1383	0.0414865	195.255	0.0431517
169.162	0.0115522	71.6027	0.0421316	194.966	0.0418426
169.597	0.0246627	68.5585	0.0445042	195.4	0.041951
169.742	0.0252924	69.5733	0.0417342	194.966	0.039362
170.322	0.0247334	68.8484	0.0417793	195.545	0.0435769
172.061	0.024081	69.5733	0.0427867	195.545	0.042599
170.757	0.0237315	69.5733	0.0427134	195.98	0.0430834
171.047	0.0246463	69.7182	0.0412182	196.27	0.0423246
170.757	0.0254849	70.1531	0.0394163	196.415	0.0410776
171.047	0.0254852	70.1531	0.0438444	196.56	0.0399229
171.482	0.024765	70.588	0.0444328	196.56	0.0450497
172.351	0.0253147	70.2981	0.0406852	196.995	0.0476359
172.786	0.0238256	72.7624	0.0388779	197.72	0.0417279
173.366	0.025273	70.7329	0.0429858	198.01	0.0403243
172.351	0.025276	72.1826	0.042746	197.72	0.0400633
172.786	0.0252187	71.3128	0.0447542	198.155	0.0407104
172.641	0.0244048	73.6322	0.0427449	197.72	0.0476645
173.076	0.0256262	71.6027	0.043319	198.445	0.0420189
173.366	0.0260918	72.3275	0.0447439	198.59	0.0409716
173.656	0.0260891	72.6175	0.0440561	201.054	0.0419456
173.656	0.0242632	72.6175	0.0427648	198.735	0.0399181
174.236	0.0255306	72.7624	0.0403941	199.749	0.042652
173.656	0.0245664	73.6322	0.0455484	200.039	0.0433953
175.686	0.0239772	73.1973	0.0409439	199.604	0.0479704
174.671	0.0257665	74.5019	0.0418275	201.199	0.0416989
175.396	0.0256848	74.357	0.0430306	199.459	0.04668
174.961	0.0234468	74.7919	0.0417515	201.489	0.0407492
176.41	0.0258004	75.9516	0.0461219	200.619	0.0435886
175.541	0.0252266	75.0818	0.0446277	201.199	0.0414127
175.831	0.0258245	75.9516	0.043358	200.909	0.0429612
176.12	0.0249473	75.2268	0.0421533	201.199	0.0414989
176.12	0.0240777	76.6764	0.0430461	201.344	0.0415247
176.265	0.0255568	78.5609	0.0430916	203.228	0.0456713
176.7	0.0252552	77.2563	0.0438675	202.214	0.0427784
177.715	0.025712	75.5167	0.0427197	201.924	0.0411337
177.57	0.0252448	76.2415	0.0443783	203.518	0.0408972
177.135	0.0258078	76.6764	0.0409062	203.663	0.0392985
177.28	0.0254322	76.5314	0.0449248	204.533	0.0435019
178.875	0.025086	77.8361	0.0419987	204.098	0.0419452
178.15	0.0246229	77.2563	0.0415213	204.388	0.0416897
178.005	0.0252126	77.4012	0.0421693	204.388	0.0473571
178.585	0.0272109	77.9811	0.0394062	204.968	0.0447224
178.73	0.0249863	78.271	0.0424115	203.953	0.0410222
178.73	0.0254209	78.5609	0.0419456	204.388	0.0448768
178.585	0.0256191	78.4159	0.0444008	205.838	0.0432665
179.31	0.0247218	79.5756	0.0432983	204.533	0.0421563
180.759	0.0261108	79.5756	0.0445109	205.113	0.0428835
179.744	0.0236429	80.0105	0.0429016	205.258	0.0408254
179.889	0.0256616	78.9958	0.0431415	205.403	0.042544
180.179	0.025222	79.4307	0.0430873	205.403	0.0449349
180.324	0.0256283	80.1555	0.0440027	205.548	0.0442354
180.179	0.0259526	80.0105	0.0412955	205.548	0.0453296
181.339	0.0253185	80.8803	0.0422289	208.157	0.0425752
182.209	0.0241852	81.0253	0.0409832	206.273	0.0483292
182.209	0.025113	82.04	0.0423715	207.867	0.0455096
181.629	0.0249219	81.1702	0.0419908	206.707	0.042403
181.484	0.0251977	81.895	0.0450302	207.142	0.0426755
182.789	0.0267339	81.6051	0.0432311	208.592	0.0476393
182.209	0.0239179	83.7795	0.0423558	207.867	0.0472318
182.354	0.0244507	82.04	0.0421916	208.592	0.0411434
182.354	0.0258767	82.04	0.044375	207.722	0.0462354
183.079	0.0255639	82.3299	0.0402905	207.867	0.04714
184.673	0.0261611	82.7648	0.0443094	209.317	0.041196
183.658	0.0250621	82.7648	0.0433987	208.592	0.0424394
183.514	0.0265201	83.0548	0.0394988	208.592	0.045239
183.514	0.0242946	83.6346	0.0421527	209.172	0.0513258
183.803	0.025861	83.3447	0.04219	210.911	0.0488527
184.383	0.0244851	84.0695	0.0455713	209.752	0.0435565
184.673	0.0258006	84.7943	0.0430459	209.897	0.0421025
184.963	0.024425	85.3741	0.0422461	209.607	0.0422908
184.963	0.0256909	84.7943	0.0409599	210.042	0.0441025
185.543	0.0231013	85.2291	0.0426654	210.187	0.0515993
185.978	0.0250389	85.3741	0.0426072	210.331	0.0485955
185.543	0.0246578	85.2291	0.0427322	211.056	0.0420137
185.978	0.0246171	86.099	0.0447382	210.766	0.0452
186.123	0.0259747	85.954	0.0445923	211.491	0.0455546
185.978	0.0242737	85.809	0.0430937	211.346	0.0407297
187.717	0.0242915	86.8238	0.041484	211.491	0.0432846
186.703	0.0262654	86.099	0.0416782	212.941	0.0422189
186.993	0.0262593	87.1137	0.0443317	211.926	0.0425853
188.152	0.0241992	86.8238	0.0423051	212.216	0.0465252
187.572	0.024677	86.8238	0.0419899	212.506	0.0450374
187.283	0.0250325	88.7083	0.0422882	212.941	0.0416995
188.152	0.0251147	88.2733	0.042431	213.811	0.0426514
188.007	0.0249351	89.1432	0.0426678	212.941	0.0424875
187.862	0.0252695	88.1284	0.0418695	214.101	0.0485492
188.152	0.0251868	88.8532	0.0407641	213.521	0.0477805
188.442	0.0115361	88.4184	0.0398343	213.811	0.0435631
188.877	0.0260554	89.2881	0.042165	214.101	0.0432696
189.022	0.0251182	88.8532	0.0423365	216.275	0.0501789
190.037	0.0238205	89.1432	0.0435195	215.985	0.0497066
190.182	0.025441	90.7377	0.0432017	215.26	0.0476764
189.892	0.0255665	89.868	0.0436841	215.405	0.0419228
191.341	0.0253817	89.723	0.0419032	216.13	0.0448374
190.037	0.0253567	89.868	0.0411484	216.13	0.0430498
191.631	0.0252489	91.4626	0.0416402	217.29	0.0491232
190.327	0.0254111	91.0276	0.0420913	215.985	0.0445455
190.327	0.0258426	90.8827	0.0417525	216.855	0.0433632
191.776	0.0245414	90.7377	0.0408798	216.13	0.0513003
191.486	0.0268982	91.1726	0.0399866	216.275	0.0513465
191.776	0.0260331	91.4626	0.0427099	216.13	0.0443865
191.341	0.0257168	91.3176	0.0417471	216.13	0.0512744
191.776	0.0252296	92.7672	0.0423434	218.014	0.0490081
193.226	0.025202	92.3323	0.0417782	217.145	0.0434288
192.501	0.0239047	92.4773	0.0434083	217.58	0.0433795
192.211	0.0244503	92.6222	0.0435572	217.435	0.0498283
192.646	0.0258165	93.9269	0.0424406	217.725	0.0503296
193.226	0.0250007	93.9269	0.0419567	218.449	0.0517244
193.516	0.0257058	93.2021	0.0417895	218.449	0.0527256
193.226	0.024807	93.347	0.0403529	219.029	0.0482146
194.096	0.0252551	93.9269	0.04235	218.884	0.0434667
194.096	0.0244181	94.0718	0.0432787	218.739	0.0447738
194.241	0.023701	94.0718	0.0404848	219.609	0.0450912
194.096	0.0250805	94.3618	0.0418042	219.464	0.0457178
195.4	0.0245946	95.0866	0.0421805	220.479	0.0498442
195.835	0.024854	94.6517	0.0414453	221.783	0.0438291
194.821	0.0261581	94.9416	0.0422212	220.624	0.054552
196.56	0.0254864	95.2316	0.0419238	220.624	0.0438929
196.705	0.0251123	96.1013	0.0421932	220.624	0.0447082
198.01	0.0250814	96.9711	0.0440052	221.059	0.0497313
196.125	0.024864	96.1013	0.0430066	221.349	0.0501996
195.835	0.0244819	95.9564	0.0440254	221.349	0.0517175
196.125	0.0257215	96.3912	0.043051	222.508	0.043836
196.705	0.0252664	96.3912	0.0430356	222.508	0.0448563
196.705	0.0241947	98.1308	0.0423792	222.653	0.050821
198.3	0.0252711	96.6812	0.0413247	223.523	0.0457598
197.72	0.0256023	97.406	0.0401106	223.378	0.0537938
197.865	0.0243118	98.8556	0.0423743	223.378	0.0437974
199.024	0.0251992	97.8409	0.042628	224.393	0.0545596
198.445	0.025024	98.1308	0.0407846	223.233	0.0519717
197.865	0.0256725	98.4207	0.0415941	223.813	0.0547843
198.3	0.0239205	100.45	0.0428408	223.668	0.0533351
198.3	0.0114469	98.8556	0.0421457	224.538	0.0544343
199.169	0.0244566	99.1455	0.0421777	224.538	0.0540618
199.894	0.0256493	99.2905	0.0430084	224.393	0.0529106
200.329	0.02715	99.4354	0.0416005	225.987	0.0532788
200.184	0.0254925	101.61	0.0427666	226.132	0.0444422
199.604	0.0233967	100.45	0.0422146	225.697	0.0457769
199.749	0.0260023	100.45	0.0413334	225.552	0.0546673
200.184	0.0252483	100.885	0.0418376	225.987	0.0539685
200.184	0.0266334	100.595	0.041607	226.277	0.0454162
200.619	0.0258444	100.595	0.0439283	226.277	0.0556218
200.764	0.0249386	102.045	0.0395398	226.422	0.0463623
200.909	0.0250116	101.175	0.0440301	226.567	0.0566064
201.924	0.024444	101.9	0.0433931	226.857	0.0566189
203.083	0.0239342	101.32	0.0423133	226.857	0.0541956
201.779	0.0250151	101.755	0.042774	227.872	0.056886
202.069	0.0261051	102.625	0.0415762	227.582	0.0450093
202.214	0.025664	102.915	0.0418482	227.727	0.0554187
203.083	0.0257848	103.204	0.0419114	228.597	0.044695
202.504	0.0249778	103.349	0.0436314	228.887	0.0566346
202.504	0.0257502	103.06	0.0413597	229.322	0.0571522
203.083	0.025371	103.349	0.0418047	228.162	0.0588339
203.228	0.0247333	103.204	0.0425148	229.466	0.0543822
203.373	0.0252971	104.074	0.04217	229.032	0.0534546
203.373	0.0266252	104.654	0.041705	229.901	0.0462192
204.243	0.0265736	104.654	0.0422116	229.322	0.0590568
205.258	0.0246807	104.364	0.0418421	229.901	0.0602132
203.953	0.0245224	104.074	0.0456605	230.191	0.0609885
205.113	0.0264155	105.524	0.0426294	230.336	0.0591142
205.113	0.0247977	105.379	0.044908	230.191	0.0564246
205.693	0.0232078	104.944	0.0425731	230.626	0.0461962
205.403	0.024861	105.959	0.0418291	230.916	0.0618607
205.838	0.024233	105.524	0.0439815	233.091	0.047039
206.128	0.0254234	105.524	0.0455392	232.511	0.0579253
205.838	0.0253851	106.394	0.0417632	231.786	0.0589303
206.273	0.0242401	107.118	0.043104	232.221	0.0600279
208.157	0.025504	106.394	0.0410361	232.221	0.062069
206.707	0.0251193	106.539	0.0438219	232.221	0.0616521
206.707	0.0247854	107.118	0.0400363	232.801	0.0478192
207.577	0.0256834	107.408	0.0412646	232.801	0.0589555
208.012	0.0252624	108.133	0.0431103	234.25	0.0608764
207.432	0.0259599	107.843	0.0403987	233.235	0.047065
208.012	0.0256026	108.568	0.0411756	234.54	0.0624553
208.737	0.0249739	108.713	0.0408097	235.265	0.0621929
208.157	0.0249295	108.568	0.0406074	233.96	0.06421
208.157	0.0261816	108.713	0.0432742	233.815	0.0638674
208.592	0.0233918	109.003	0.0414579	234.54	0.0638502
208.447	0.0113968	109.148	0.0410736	235.12	0.0650293
209.172	0.0245358	109.728	0.0418393	235.265	0.0656891
209.462	0.0241162	110.163	0.042151	235.265	0.063457
210.766	0.0253651	111.177	0.0419192	235.12	0.066576
210.766	0.0249327	110.163	0.0457177	236.135	0.0642374
210.621	0.0254249	111.032	0.0444654	235.845	0.0491637
210.911	0.0234401	111.032	0.0432027	236.425	0.0637967
210.621	0.0247992	110.453	0.0422311	236.425	0.0686562
211.926	0.0248322	111.322	0.0425015	236.425	0.0502013
210.331	0.0254192	111.902	0.0428385	236.715	0.0679909
210.911	0.0258572	112.192	0.042987	238.019	0.0647404
211.201	0.0251023	112.192	0.0411625	237.294	0.0640006
212.071	0.0257909	111.612	0.0438571	237.294	0.0637058
211.781	0.0255201	112.482	0.0421255	237.874	0.0653168
212.941	0.0260735	112.482	0.043196	239.324	0.0697252
213.086	0.0255867	112.917	0.0424496	238.309	0.068493
212.071	0.0256943	112.917	0.0414128	239.469	0.0652683
212.506	0.0253397	113.787	0.0431639	238.309	0.0678452
212.796	0.0248288	113.642	0.0415438	238.744	0.067539
212.796	0.0250424	115.961	0.0440453	240.629	0.0670509
213.376	0.0250959	113.787	0.0429411	239.904	0.0695925
213.376	0.0243053	113.642	0.0439309	240.339	0.0679618
214.535	0.0255771	114.222	0.0433205	239.759	0.0709065
213.811	0.0232282	114.367	0.0432305	240.339	0.0713064
215.84	0.0239195	114.512	0.0426878	240.918	0.0713509
214.39	0.0245584	115.236	0.0420969	240.629	0.07122
215.985	0.0235857	115.816	0.0421947	241.208	0.0682769
214.97	0.0238546	114.946	0.041743	241.498	0.0718107
214.68	0.0243877	115.961	0.0429638	242.513	0.0718532
215.405	0.0257361	116.106	0.0426412	241.643	0.0516833
215.84	0.0254191	115.816	0.0428494	243.238	0.0731338
215.405	0.0240242	115.816	0.0419045	242.223	0.07285
215.84	0.0254827	116.541	0.0424362	241.788	0.0520576
216.71	0.0256204	116.831	0.0433105	242.368	0.0761766
216.275	0.0239108	116.686	0.0429252	242.803	0.0736053
216.71	0.025884	117.411	0.0419498	244.108	0.0510581
217.435	0.0261135	118.136	0.04107	244.253	0.0752435
217.145	0.0244379	118.425	0.0415701	243.238	0.0522242
219.029	0.0253663	117.701	0.0430141	243.673	0.0811722
217.58	0.0244063	117.991	0.042748	243.673	0.0799963
219.319	0.0250904	118.136	0.0424721	244.108	0.0749285
219.174	0.0239173	118.715	0.0420278	245.267	0.0800459
218.304	0.0256933	118.425	0.0433222	244.543	0.0533878
218.739	0.0263804	119.005	0.0426933	245.267	0.0761778
218.449	0.0253228	118.715	0.0408443	245.267	0.0797707
218.884	0.0251142	119.73	0.0413642	245.412	0.0766962
219.029	0.024997	119.44	0.0429649	245.557	0.0767806
219.754	0.023528	119.875	0.0412313	247.297	0.0532492
223.378	0.0247928	120.6	0.0420627	246.282	0.0808673
220.769	0.0255102	121.615	0.0426237	246.427	0.0806794
220.624	0.0258319	120.6	0.0422399	246.862	0.0799285
219.899	0.026257	120.6	0.039118	247.007	0.0806611
221.349	0.0242301	121.615	0.0422026	247.152	0.0795382
220.624	0.0244252	121.035	0.0434555	247.877	0.084858
221.059	0.0240423	121.035	0.0416865	247.587	0.0817979
222.073	0.0243865	121.615	0.0440077	248.167	0.0804282
221.059	0.0249648	121.76	0.0440546	249.326	0.0820144
221.783	0.025206	122.774	0.0409867	248.312	0.0542183
221.783	0.0242883	122.05	0.0414399	248.601	0.0826738
222.943	0.0243731	122.919	0.0421375	248.891	0.0846331
222.798	0.0233949	123.644	0.0431765	249.181	0.0861361
222.508	0.0256392	123.064	0.0439185	250.341	0.0880315
222.653	0.0242368	123.064	0.0418557	249.616	0.0830278
223.088	0.0264674	123.209	0.0419322	249.326	0.0881538
223.088	0.0245103	124.659	0.042134	250.051	0.0897379
222.798	0.0254715	123.789	0.0429892	250.051	0.0832301
223.523	0.0252248	124.949	0.0411483	250.486	0.0876105
224.683	0.0244529	125.384	0.0414293	251.066	0.09122
226.277	0.0256403	124.514	0.0429405	251.211	0.091659
224.538	0.0255796	125.094	0.0442746	251.646	0.0864544
225.118	0.026494	124.949	0.0415437	251.356	0.0911921
226.277	0.0247717	125.529	0.0427295	251.646	0.087847
226.422	0.026827	125.384	0.0433578	252.37	0.0902322
225.552	0.0250382	125.819	0.0420828	251.791	0.0918528
225.408	0.0244942	125.964	0.0413642	252.226	0.0882975
225.552	0.0252224	126.398	0.0428362	252.95	0.0917144
225.842	0.025202	127.413	0.041013	254.11	0.0954864
227.292	0.0259515	126.398	0.041366	253.965	0.0927
226.567	0.0273332	127.703	0.0426089	253.53	0.0560339
227.292	0.0243429	126.978	0.039676	254.545	0.0562137
227.292	0.0237765	127.123	0.0441206	255.27	0.0939723
226.857	0.0251638	127.558	0.0421684	254.11	0.0973705
227.292	0.0238328	128.718	0.0412333	254.11	0.0949596
227.872	0.0242369	128.283	0.0437612	254.545	0.0902702
228.017	0.024994	128.138	0.0429441	255.705	0.0928627
228.597	0.0252809	129.298	0.0427273	256.429	0.097962
228.742	0.0263004	129.008	0.0433139	254.98	0.0991708
228.452	0.0249196	128.718	0.0418258	255.415	0.0969722
230.046	0.0245681	129.298	0.0418133	255.705	0.100221
229.177	0.0256895	129.298	0.0416147	255.705	0.0987909
229.322	0.025021	129.443	0.0387854	256.429	0.0986592
230.191	0.0240441	129.733	0.0408472	256.429	0.103531
230.336	0.025533	130.022	0.0374724	258.314	0.100212
229.901	0.0255972	130.167	0.0411324	257.009	0.104574
230.336	0.025395	130.457	0.0410525	257.154	0.104623
230.336	0.0254799	130.747	0.0401609	257.299	0.104044
230.626	0.024369	130.892	0.039406	258.024	0.107267
231.641	0.0254874	131.327	0.0427034	258.604	0.105338
231.206	0.0258368	131.182	0.0412646	259.039	0.105013
232.221	0.027567	131.762	0.0444403	259.039	0.1059
231.496	0.0267123	131.762	0.0430347	259.039	0.106033
232.221	0.0250677	133.357	0.0409616	259.619	0.108298
232.076	0.0245502	132.342	0.0402349	259.329	0.107653
232.656	0.0249331	133.936	0.0425928	260.778	0.112495
232.366	0.0247636	132.632	0.0406253	259.909	0.108814
232.656	0.0237032	133.647	0.045741	259.909	0.113412
232.801	0.0254645	133.212	0.0438333	260.053	0.110232
233.235	0.0243576	134.081	0.0423954	260.488	0.110767
234.105	0.0261861	134.081	0.0416852	260.488	0.112191
233.67	0.0249661	134.661	0.0436254	260.778	0.118288
233.96	0.0266454	134.081	0.041207	263.098	0.114827
234.395	0.0229787	133.936	0.042985	262.083	0.112818
234.395	0.02497	134.951	0.043341	261.503	0.120666
234.395	0.0258931	134.661	0.043002	261.938	0.118819
234.83	0.0236771	134.661	0.0439834	263.098	0.118151
234.975	0.0248933	135.096	0.0412481	262.228	0.120582
235.41	0.0242147	135.241	0.0449415	262.808	0.122883
236.28	0.0249976	135.386	0.0416011	263.822	0.118474
235.99	0.025656	135.966	0.0433331	264.692	0.123691
235.7	0.0241808	135.966	0.0409707	262.808	0.118661
237.005	0.0247651	136.401	0.0419912	263.967	0.116131
236.425	0.0245767	136.546	0.0424609	263.967	0.125104
236.57	0.0244824	137.271	0.0416662	265.272	0.121769
237.005	0.0233548	137.705	0.042021	264.112	0.125106
237.439	0.0254568	137.705	0.0413918	264.837	0.124176
237.874	0.0260373	137.56	0.0403267	264.692	0.129124
238.164	0.0253044	137.705	0.0408275	265.272	0.128925
237.729	0.02373	138.72	0.0411702	265.272	0.121175
238.454	0.0242259	138.43	0.0432201	264.837	0.127338
238.454	0.0237682	138.865	0.0418547	265.707	0.131936
238.454	0.0259035	138.575	0.0425182	265.997	0.129732
239.179	0.0253816	138.14	0.0429536	265.852	0.127538
239.469	0.025961	139.445	0.0432194	266.577	0.130041
239.179	0.0255375	139.3	0.0424557	267.592	0.128467
239.904	0.0249666	139.88	0.0424409	266.867	0.132342
240.049	0.0242052	139.445	0.0405223	267.157	0.132898
240.918	0.0264491	139.59	0.0418294	267.302	0.132868
240.194	0.0251316	140.895	0.0425534	268.026	0.13326
241.643	0.0247814	140.025	0.044233	268.026	0.131671
240.484	0.0255214	140.605	0.04282	268.026	0.139299
241.788	0.0245483	141.329	0.0438306	268.026	0.136013
241.063	0.0263874	141.619	0.0437963	268.751	0.134853
242.078	0.0253975	141.185	0.042618	268.896	0.132342
241.933	0.0252505	142.344	0.0433878	269.331	0.138831
242.658	0.0243449	142.779	0.0417719	269.186	0.139089
243.528	0.0254621	141.619	0.040725	269.621	0.142416
242.513	0.0248463	142.054	0.0410016	271.65	0.140741
242.368	0.025617	142.489	0.0399131	270.346	0.142927
242.803	0.0250695	143.214	0.0420855	270.491	0.137603
243.238	0.0235462	143.069	0.0425934	270.636	0.141573
244.253	0.0248405	143.214	0.0421373	271.65	0.146994
243.818	0.0243883	144.084	0.041158	271.216	0.142801
243.673	0.0244958	143.649	0.0419007	271.361	0.145734
243.963	0.0265789	144.374	0.0430551	271.505	0.151655
244.398	0.0251944	143.649	0.0410139	271.94	0.145302
244.543	0.0247167	144.519	0.0403105	271.94	0.152934
245.412	0.0265611	145.099	0.0445792	272.955	0.151355
244.688	0.0114523	144.809	0.0407654	272.23	0.149497
245.267	0.0253596	145.099	0.0428722	274.695	0.151407
247.587	0.0239313	145.243	0.0423777	273.1	0.152995
245.557	0.0244791	145.533	0.0404362	273.245	0.156117
247.442	0.0255157	145.823	0.0424738	273.535	0.156934
246.572	0.025794	146.258	0.0427377	274.26	0.154095
246.572	0.025357	146.403	0.0396863	275.419	0.151778
246.862	0.0243987	147.708	0.0423097	274.26	0.158016
247.297	0.0249561	146.403	0.0417126	274.26	0.158505
247.297	0.0255911	146.983	0.0406111	274.84	0.163664
247.587	0.0239772	146.838	0.044142	274.405	0.156058
248.167	0.0261898	147.418	0.0426015	274.985	0.16658
247.732	0.0248491	148.288	0.0413907	274.985	0.159082
248.022	0.023506	148.288	0.0419878	275.564	0.158332
249.036	0.0232539	149.157	0.0434965	277.014	0.166383
250.051	0.0253057	148.578	0.0414895	277.449	0.159791
248.891	0.0241666	148.433	0.0416664	276.579	0.165234
249.761	0.0247622	148.578	0.0425656	276.579	0.164065
250.776	0.026899	148.868	0.0410157	276.724	0.16656
250.341	0.0243306	149.012	0.0416334	277.159	0.167232
250.341	0.0247955	150.172	0.0427525	278.029	0.164043
250.631	0.0252062	149.302	0.0435406	277.304	0.166459
251.066	0.0269654	151.042	0.0391572	278.029	0.167184
252.081	0.0251826	149.737	0.0410733	277.739	0.169899
251.066	0.0247398	149.882	0.0432549	279.043	0.166668
250.921	0.0249617	150.462	0.0411439	279.478	0.171717
252.226	0.0257854	150.897	0.0457308	278.754	0.169928
251.501	0.0244113	150.607	0.0418292	279.188	0.169322
251.936	0.0250771	151.767	0.0408708	279.623	0.173379
252.226	0.0262393	152.781	0.0427705	279.188	0.171611
252.95	0.0255154	151.332	0.0410278	281.653	0.180983
252.95	0.0244274	151.912	0.0426331	279.768	0.178364
252.805	0.0251121	151.622	0.0418976	280.638	0.171059
253.24	0.0257039	152.347	0.0440565	280.348	0.18356
254.11	0.0262435	152.347	0.0420242	280.638	0.180405
253.385	0.0254949	154.086	0.0416494	281.073	0.180622
254.4	0.0255585	154.666	0.0427344	281.508	0.183091
254.11	0.0249369	153.506	0.0406901	282.088	0.177631
254.545	0.0246368	154.666	0.0432253	281.363	0.184279
254.545	0.0254961	153.506	0.041193	282.523	0.187539
254.835	0.0263574	153.796	0.0414339	283.247	0.189232
255.125	0.0245342	153.941	0.0427247	283.102	0.194337
255.705	0.0251203	154.086	0.0420345	282.523	0.184753
255.995	0.026057	154.666	0.0426582	282.523	0.194543
256.864	0.0253457	154.231	0.0425089	282.813	0.19352
256.719	0.0242321	155.971	0.0437077	282.957	0.191435
256.429	0.0253797	155.536	0.0395298	284.117	0.195112
256.574	0.0256996	155.391	0.0426413	285.567	0.197553
256.574	0.0253914	155.246	0.0425384	283.827	0.195444
257.444	0.0259126	155.681	0.0431036	285.132	0.204053
257.154	0.0238725	156.406	0.0427332	284.407	0.194743
258.604	0.0250795	155.971	0.0443067	284.842	0.198841
258.314	0.0250365	156.84	0.0432294	284.842	0.196006
258.024	0.0258777	156.551	0.0411797	284.987	0.200845
258.024	0.0237811	157.42	0.0427213	285.422	0.199261
258.459	0.0262501	156.985	0.0427086	285.422	0.205077
258.894	0.0253213	157.42	0.0431763	287.161	0.205863
259.909	0.0245211	157.13	0.0421077	286.147	0.204673
259.474	0.0252104	157.42	0.0418286	286.292	0.206067
260.923	0.0240784	158.58	0.0426974	287.451	0.202831
260.343	0.0254256	159.45	0.0421866	287.886	0.203836
260.343	0.0262953	158.29	0.0408039	287.306	0.210756
260.053	0.0261606	159.015	0.0423045	287.306	0.205676
260.488	0.0250861	159.45	0.0425735	287.451	0.210148
260.633	0.0244298	159.74	0.041797	287.596	0.211305
260.923	0.0254433	160.32	0.0415167	288.031	0.212218
261.213	0.0266339	159.74	0.0423418	288.176	0.210199
261.358	0.0251826	159.74	0.0419508	289.771	0.209516
261.938	0.0256699	159.885	0.0396772	288.756	0.217769
261.793	0.0114459	160.175	0.0404791	289.191	0.213417
262.373	0.0250202	160.32	0.0430978	289.481	0.215973
262.663	0.0255995	160.609	0.0422428	289.336	0.221054
262.663	0.0252007	162.059	0.0423625	290.061	0.215526
262.663	0.025082	162.349	0.04076	290.061	0.218566
264.112	0.0257627	161.189	0.0399074	290.206	0.225948
264.837	0.0254901	161.624	0.0426467	290.351	0.227296
263.533	0.0241162	162.639	0.0388139	290.785	0.233865
264.112	0.0260191	162.494	0.0419572	291.075	0.220228
263.967	0.025764	162.929	0.0420747	291.365	0.223466
265.562	0.0249748	163.074	0.0413216	291.22	0.232583
265.272	0.0262487	162.639	0.0433579	291.51	0.233434
265.127	0.0262201	163.654	0.0438782	291.8	0.23048
265.852	0.0267783	163.074	0.0409574	292.815	0.22744
265.127	0.0257002	165.393	0.0448352	294.12	0.233372
266.432	0.0259456	163.219	0.0417316	292.67	0.232208
266.577	0.0256675	164.378	0.0379346	293.25	0.236593
267.302	0.0264285	163.799	0.041907	292.67	0.230945
266.142	0.0266477	163.944	0.0454097	293.975	0.233696
266.287	0.0263303	164.089	0.0420011	293.25	0.236328
266.722	0.0262157	164.958	0.0416667	293.685	0.233314
267.447	0.0264977	165.393	0.0425441	294.409	0.243567
268.316	0.026187	165.248	0.0428279	296.729	0.241625
267.592	0.0260149	165.828	0.0417337	297.164	0.241928
267.736	0.0251675	166.263	0.0408363	294.409	0.242285
267.736	0.0259424	165.828	0.0417053	294.699	0.24574
269.186	0.0258037	165.683	0.041246	295.279	0.248179
269.766	0.0238986	167.133	0.0425172	295.279	0.241581
269.186	0.0235794	166.408	0.0421512	295.424	0.243945
269.041	0.0264994	166.843	0.0421134	295.714	0.249808
269.186	0.026164	167.133	0.0427137	296.584	0.246526
270.056	0.0250528	166.988	0.0429069	297.019	0.249612
269.766	0.025293	167.133	0.0403921	296.584	0.249923
270.781	0.0256004	168.292	0.0417061	297.019	0.247453
270.781	0.0240432	167.568	0.0416829	299.193	0.249061
270.636	0.0248224	169.162	0.042077	297.744	0.247943
271.361	0.0251674	168.437	0.0412071	297.599	0.259544
270.926	0.0259182	168.872	0.0412375	297.744	0.258152
270.781	0.0252517	168.437	0.0416234	298.034	0.259754
271.505	0.0260645	168.727	0.0420216	298.324	0.256576
271.505	0.0260905	168.727	0.043342	298.758	0.256316
271.65	0.0261008	169.162	0.0419736	298.468	0.266713
272.085	0.0255294	170.032	0.0446442	299.048	0.259461
272.23	0.0251365	169.742	0.0408771	299.193	0.259476
272.375	0.0269383	170.177	0.0426379	299.628	0.266623
273.1	0.0272344	170.902	0.0426945	299.918	0.262276
272.955	0.0248037	170.612	0.043748	300.208	0.260766
274.115	0.0265665	170.467	0.0455019	300.788	0.269897
274.695	0.0249074	170.757	0.0424203	300.208	0.272051
273.535	0.0261486	170.902	0.0440561	301.803	0.278737
274.26	0.0253368	172.061	0.0410444	300.933	0.273369
273.68	0.0252585	171.192	0.0433969	303.687	0.275267
275.13	0.0254265	171.917	0.0404294	301.658	0.274843
275.13	0.0235005	172.061	0.0407949	302.237	0.268291
274.985	0.0254587	172.061	0.0415154	302.237	0.276413
275.274	0.0256942	172.931	0.0450251	302.672	0.268532
275.564	0.027259	172.786	0.0439627	303.397	0.266787
275.564	0.0258226	172.931	0.0414947	303.397	0.274302
276.869	0.0251543	173.946	0.0410388	302.672	0.277834
277.594	0.0245667	175.106	0.0397949	303.397	0.280206
276.144	0.0261877	173.221	0.042597	303.397	0.283713
276.724	0.0266581	174.091	0.0455826	303.832	0.279443
277.304	0.0252467	174.091	0.0417261	303.832	0.283701
278.899	0.0265511	173.801	0.0457518	304.267	0.279323
278.174	0.0251907	175.106	0.0444591	304.412	0.281649
277.739	0.0250213	174.961	0.0431122	304.702	0.2924
278.754	0.0256523	174.671	0.0416627	304.847	0.288735
278.899	0.025984	174.961	0.0417803	305.427	0.291181
279.188	0.0268004	175.396	0.0386638	305.572	0.298179
278.464	0.0259829	175.686	0.0414669	305.862	0.289409
278.899	0.0255509	175.686	0.0450785	306.006	0.291038
279.043	0.0269998	175.686	0.0427306	307.021	0.297635
279.043	0.0250359	176.265	0.0433971	306.296	0.296869
279.188	0.0252906	176.845	0.0414749	306.731	0.298409
280.348	0.0262773	176.845	0.0412079	306.731	0.295658
280.348	0.0260157	176.845	0.0401424	307.311	0.297509
280.928	0.0271763	177.28	0.0443903	307.021	0.304757
281.798	0.0257931	177.28	0.0413974	307.311	0.30333
281.508	0.0277086	177.715	0.0421413	308.471	0.299801
280.928	0.0263517	177.425	0.0430797	307.891	0.302846
281.363	0.0272678	178.005	0.0428623	308.326	0.307854
282.957	0.0273891	178.15	0.0426126	308.471	0.308608
282.088	0.0266367	181.774	0.0426781	308.761	0.302738
282.957	0.0277387	179.31	0.0416051	309.631	0.300146
282.813	0.0275295	178.73	0.0415262	308.906	0.299103
283.392	0.0268037	178.875	0.0428692	309.196	0.306358
282.668	0.0264838	179.165	0.0417706	309.631	0.316117
283.102	0.0259268	180.904	0.0420823	310.5	0.313892
284.262	0.0267787	180.179	0.0405159	310.935	0.315234
283.537	0.0253633	179.889	0.0420529	309.92	0.316892
283.392	0.0267296	179.889	0.0426635	311.08	0.318575
284.697	0.0270599	180.469	0.042938	310.645	0.317927
284.262	0.0287512	182.499	0.0408965	311.515	0.311042
285.277	0.0269511	181.629	0.042243	311.08	0.321584
284.552	0.0263239	181.194	0.0423749	311.805	0.319913
284.987	0.0267565	181.484	0.0420585	311.515	0.329731
284.842	0.0269767	181.774	0.0403909	312.095	0.325799
285.132	0.0271448	181.049	0.0399086	312.24	0.321415
286.292	0.0270619	182.064	0.0434638	312.385	0.330966
286.147	0.0275516	182.064	0.0401855	313.255	0.329624
286.582	0.0265703	182.354	0.0425244	312.675	0.328977
287.306	0.0282545	182.644	0.0416089	314.849	0.328508
286.292	0.0262728	182.789	0.0444039	313.4	0.332802
286.582	0.0276197	182.789	0.0408155	313.545	0.329438
287.016	0.0267198	183.658	0.0413594	313.689	0.328652
287.451	0.0271725	182.934	0.041037	313.979	0.326368
289.626	0.029124	185.108	0.0405987	314.124	0.332599
289.191	0.0266108	184.238	0.0424147	314.559	0.32746
288.321	0.0274515	184.093	0.043769	314.414	0.329834
288.031	0.0277207	184.528	0.0396677	314.559	0.328036
288.466	0.0268384	184.238	0.0422865	315.864	0.336026
288.321	0.0274344	184.383	0.045913	315.574	0.33961
289.771	0.0283733	188.297	0.0404026	315.719	0.336081
289.336	0.0278785	186.413	0.0409113	315.864	0.342325
289.046	0.0271058	185.833	0.0404805	317.169	0.343851
289.191	0.0259147	186.413	0.0419244	317.024	0.345741
289.916	0.0302888	187.138	0.043325	316.299	0.347891
291.51	0.0258114	185.833	0.0420443	316.734	0.343034
290.496	0.0277366	186.123	0.0446648	317.603	0.337703
290.64	0.0271172	186.413	0.0416257	317.603	0.347287
290.785	0.0281472	186.848	0.0435156	318.328	0.340178
291.22	0.0273972	187.572	0.0421447	317.893	0.34893
291.075	0.0275009	188.732	0.0410818	318.618	0.354588
291.655	0.0285954	187.572	0.0397392	318.473	0.352679
291.945	0.0290943	189.167	0.0427207	318.473	0.35182
291.8	0.0265796	187.862	0.0401408	321.083	0.354053
291.8	0.0263984	188.297	0.0418047	320.938	0.364247
292.235	0.0271051	188.297	0.0444674	320.213	0.362127
292.67	0.0275283	188.732	0.0413988	319.778	0.358668
293.975	0.0274195	188.877	0.0454563	320.648	0.35376
293.685	0.0297814	188.442	0.0409942	320.648	0.350127
293.105	0.0275094	189.167	0.0416821	320.068	0.36653
293.395	0.0276583	189.892	0.040694	321.372	0.354996
293.54	0.0273372	189.457	0.0397807	321.083	0.355465
294.265	0.0278821	190.472	0.0415189	320.793	0.364759
294.554	0.0280159	191.486	0.0418267	321.662	0.369012
294.554	0.0288584	190.182	0.0430001	321.517	0.357503
295.569	0.0280753	190.617	0.0405247	322.097	0.376044
295.569	0.0289854	191.921	0.0428367	322.242	0.370982
295.279	0.0290812	191.631	0.0409205	323.402	0.3712
296.004	0.0274363	191.631	0.0453516	323.112	0.375133
295.714	0.0294251	191.776	0.0422502	322.677	0.372703
296.149	0.0284606	191.776	0.0408165	322.822	0.366104
297.019	0.028492	191.776	0.0402371	324.127	0.381696
296.584	0.0295484	192.356	0.0431856	323.837	0.381524
296.584	0.0282029	192.066	0.0436946	324.707	0.385621
297.744	0.0283876	192.791	0.0420057	324.127	0.377021
297.164	0.0288908	191.921	0.0418699	324.272	0.37827
297.164	0.0284028	192.791	0.0422539	324.852	0.379571
297.599	0.0291735	193.081	0.042522	325.141	0.383068
298.903	0.0285564	193.806	0.0417125	325.286	0.380426
298.179	0.0296621	193.226	0.0419394	325.141	0.384689
298.179	0.0271676	194.096	0.0437962	325.141	0.389572
298.758	0.0298608	194.531	0.0406076	326.011	0.391367
298.758	0.0275328	194.386	0.0423009	326.301	0.381441
299.193	0.0278321	195.11	0.0410864	327.461	0.389125
300.208	0.028499	195.69	0.0420642	327.026	0.394147
299.918	0.0289517	194.821	0.0425056	327.026	0.388667
300.063	0.0297104	195.11	0.0436128	326.591	0.39162
301.658	0.0294802	196.125	0.0431795	326.591	0.395264
300.208	0.0289307	196.27	0.0423724	327.461	0.398597
300.353	0.029479	197.43	0.0424438	327.316	0.404714
300.933	0.0300194	196.995	0.0445338	327.751	0.399783
301.948	0.0289878	197.43	0.0431838	327.751	0.395004
301.513	0.0283641	196.415	0.0420582	328.911	0.40319
302.093	0.0307149	196.56	0.0405014	328.476	0.403606
303.397	0.0288336	196.995	0.042167	328.766	0.403412
302.527	0.0279215	197.285	0.042545	329.2	0.402798
302.237	0.029819	198.59	0.0413415	329.2	0.409513
302.382	0.0298678	198.01	0.0426818	329.49	0.40977
304.267	0.0288442	198.59	0.0420196	329.635	0.415987
302.962	0.0304961	198.59	0.0411001	329.78	0.402115
303.832	0.0299923	199.749	0.0407527	331.375	0.408704
303.252	0.0310189	198.59	0.0406725	330.795	0.414705
303.542	0.0307309	199.169	0.0432791	330.36	0.420878
303.542	0.0305618	198.59	0.0431172	331.375	0.415789
304.122	0.0307402	200.329	0.0415827	332.245	0.418329
305.862	0.0304443	199.169	0.0411892	331.665	0.42332
304.702	0.0332773	199.749	0.0420516	331.955	0.428816
305.717	0.0304217	199.459	0.0406905	332.969	0.418226
305.572	0.0303553	200.619	0.0417228	331.955	0.42394
305.717	0.0296883	200.764	0.0416885	332.969	0.421491
306.731	0.0310326	200.329	0.0427679	334.419	0.419101
305.717	0.0307768	200.764	0.0416065	333.984	0.427971
307.456	0.0306977	200.619	0.0415355	333.114	0.425685
306.441	0.0311642	201.344	0.0454495	334.129	0.424762
306.296	0.0331685	201.489	0.0431183	333.694	0.43264
308.761	0.0309492	201.489	0.043176	335.144	0.438603
308.326	0.0315838	202.069	0.0406369	334.854	0.425682
308.181	0.0313406	202.069	0.0416866	334.564	0.430317
307.746	0.0296979	202.504	0.0423611	335.144	0.42664
307.746	0.0313243	202.504	0.0422379	335.289	0.438935
308.761	0.0325399	204.098	0.0433612	335.434	0.431017
309.486	0.0315926	202.793	0.0414488	335.144	0.436299
309.051	0.0307332	202.938	0.0439567	335.869	0.433774
308.761	0.0307164	203.518	0.0431391	336.304	0.436768
309.051	0.031934	203.373	0.0433594	336.449	0.437397
309.486	0.0321657	203.808	0.0421925	336.304	0.43783
309.486	0.030474	205.113	0.0412295	336.593	0.443835
309.631	0.0327979	204.823	0.0434777	336.159	0.43921
310.21	0.0329528	206.997	0.041817	337.608	0.444691
310.935	0.032005	206.418	0.0416743	338.188	0.439054
310.79	0.0309327	204.968	0.0425968	338.188	0.452974
310.355	0.0302066	204.823	0.042751	337.898	0.44825
311.08	0.0327549	205.403	0.0435914	338.333	0.451174
310.935	0.0331719	205.258	0.0451511	338.043	0.452886
311.225	0.0343237	205.693	0.0421945	338.478	0.458181
311.515	0.0319339	207.142	0.0434829	339.348	0.456661
311.805	0.032994	205.983	0.0431808	340.942	0.448153
312.675	0.0339378	206.418	0.0421889	339.638	0.453153
313.255	0.0316701	206.852	0.0435893	339.493	0.45581
312.53	0.0328291	207.287	0.0432335	339.928	0.466095
313.255	0.0324995	207.577	0.0431286	339.928	0.459886
313.11	0.0322729	207.722	0.0416667	341.232	0.450039
313.545	0.0334086	207.142	0.0426734	340.363	0.460593
313.979	0.0304728	208.157	0.0402232	340.218	0.465248
313.979	0.031941	208.882	0.0452089	340.797	0.464318
314.269	0.0344159	209.027	0.0397457	341.087	0.463961
314.124	0.0334402	208.882	0.043122	341.667	0.468115
314.414	0.0325378	208.447	0.0437897	341.667	0.460044
315.719	0.0334798	210.187	0.0433817	343.117	0.46878
315.139	0.0343254	208.882	0.0425286	342.392	0.466995
315.284	0.0322132	208.882	0.0433427	342.102	0.472493
316.299	0.0350427	209.317	0.0406006	343.552	0.465638
316.299	0.0335814	210.476	0.0419338	343.407	0.469399
315.574	0.0340018	209.897	0.0421853	343.117	0.474827
316.009	0.0335602	210.187	0.0414394	343.117	0.465171
316.589	0.0352309	210.331	0.0427323	343.697	0.480341
316.734	0.0327775	210.621	0.0443097	343.697	0.475612
317.314	0.0318473	210.911	0.0426131	345.146	0.482415
316.589	0.0330333	211.056	0.0421705	345.001	0.474557
317.603	0.0357894	211.491	0.042352	344.566	0.47915
319.053	0.0340787	211.636	0.0449608	344.856	0.474831
318.183	0.0332191	212.651	0.0414962	345.146	0.480381
317.893	0.0341657	211.781	0.0434964	346.016	0.48096
318.473	0.0362481	212.651	0.0427091	345.871	0.47911
318.908	0.0347656	212.361	0.0439252	345.871	0.486957
318.908	0.0340149	212.796	0.0453937	345.726	0.490616
320.213	0.0367974	213.086	0.044192	346.306	0.482304
319.923	0.0340024	213.086	0.0414396	346.306	0.484175
320.213	0.0348007	213.376	0.0437704	347.321	0.49831
320.648	0.0341847	213.376	0.0426729	347.031	0.482902
320.068	0.0337866	213.666	0.0413354	347.611	0.479592
321.372	0.0342331	214.245	0.0433975	348.19	0.483789
320.938	0.0346996	214.535	0.042416	347.321	0.495182
320.793	0.035818	215.55	0.0429517	347.901	0.492538
322.387	0.0354271	214.68	0.0430062	348.77	0.493877
321.228	0.0367601	214.68	0.0428427	349.06	0.485439
321.807	0.0365657	214.825	0.0426924	348.77	0.482822
323.257	0.0358631	215.26	0.0432221	349.06	0.493974
321.952	0.0338952	215.405	0.0427916	350.075	0.502614
321.952	0.0357082	215.695	0.0411049	349.495	0.503364
322.387	0.0371602	216.13	0.0437082	351.38	0.491528
322.967	0.0381619	216.42	0.0404761	350.655	0.495016
323.257	0.0374327	216.565	0.0453416	350.365	0.496028
324.272	0.0362965	217	0.046191	350.365	0.499685
324.272	0.0379784	217.435	0.0453418	351.235	0.501563
323.547	0.0366654	217.145	0.0422383	350.655	0.500174
324.562	0.0370776	217.145	0.0422272	350.655	0.500762
324.417	0.0377505	219.174	0.0436845	350.945	0.500957
324.852	0.0376021	218.159	0.0461433	351.38	0.51811
324.852	0.0386209	219.754	0.0438537	351.525	0.508854
326.736	0.0392954	218.884	0.0416904	351.815	0.503065
325.286	0.0383178	218.304	0.0376764	352.104	0.507731
325.576	0.0370953	218.739	0.0431224	352.394	0.511992
326.011	0.0374705	218.594	0.0436481	352.829	0.513504
326.011	0.0371949	219.174	0.0402145	352.829	0.503852
327.171	0.0384672	219.609	0.044632	352.974	0.514371
326.446	0.0375464	219.609	0.0434778	353.409	0.50039
326.591	0.0379521	220.479	0.0420195	353.699	0.510223
328.911	0.0385535	220.334	0.0422287	354.424	0.512584
327.026	0.038191	220.044	0.0417035	353.844	0.509538
327.751	0.0388404	220.624	0.0460156	354.279	0.511313
327.896	0.03853	220.914	0.0431155	354.424	0.508651
329.78	0.0398667	220.914	0.0448345	355.149	0.50726
327.896	0.0398695	221.059	0.0436796	355.439	0.519008
329.635	0.0391794	221.928	0.0444126	355.149	0.512691
328.911	0.0375618	221.783	0.0422595	355.439	0.511785
329.345	0.0384061	222.073	0.0407987	356.453	0.524731
329.2	0.040024	223.378	0.0430521	355.873	0.509357
329.2	0.0378699	222.508	0.0431179	356.743	0.521304
329.345	0.0403382	222.508	0.041842	356.163	0.518782
329.635	0.040652	223.378	0.0413071	357.178	0.518776
330.505	0.0395407	223.088	0.0427433	357.323	0.508454
330.65	0.0379106	223.958	0.0449112	357.178	0.524665
331.085	0.0394682	223.523	0.0425983	357.903	0.52188
331.23	0.0382311	224.393	0.0413272	357.758	0.513496
331.52	0.0390912	223.958	0.0451992	358.048	0.513918
331.23	0.0395487	223.958	0.0433626	357.903	0.510207
331.23	0.041231	223.958	0.0437739	358.483	0.520002
331.375	0.0405777	224.538	0.0461113	359.787	0.516709
331.81	0.0409335	225.118	0.0452235	359.208	0.52313
332.824	0.0420961	224.683	0.0420522	359.063	0.518421
334.419	0.0405868	225.408	0.0421256	359.498	0.514083
332.68	0.0404038	225.263	0.0418659	359.642	0.527962
334.419	0.0403612	226.857	0.0466273	360.657	0.521383
333.259	0.0410551	225.842	0.043256	360.947	0.520818
333.549	0.04191	227.872	0.0438629	360.222	0.513716
333.984	0.0428339	226.277	0.0438907	361.382	0.524066
334.999	0.0412116	226.422	0.0461593	360.657	0.522926
334.274	0.042321	226.857	0.0434178	360.512	0.520654
334.709	0.043517	227.292	0.0420391	361.237	0.52546
336.159	0.0430341	227.147	0.0427391	361.527	0.524236
334.709	0.0409611	227.582	0.0449671	363.411	0.522758
336.304	0.0423895	227.872	0.0447087	361.817	0.526443
338.188	0.0409063	227.872	0.0439716	362.397	0.535102
336.304	0.0437379	228.887	0.0427248	362.687	0.522291
336.014	0.0433266	228.597	0.0448614	362.542	0.521211
336.449	0.0435899	228.597	0.0423903	362.977	0.535115
336.159	0.0417431	229.322	0.0430071	364.136	0.525049
337.753	0.0443412	229.901	0.0458963	363.556	0.53072
338.188	0.0449294	229.756	0.0429095	364.281	0.525069
336.883	0.0442587	229.756	0.0433087	364.281	0.538992
337.318	0.0445374	230.046	0.0444444	363.846	0.526873
337.463	0.0429779	231.206	0.0448724	364.861	0.527594
338.913	0.0452076	230.916	0.0420524	364.861	0.528054
338.043	0.0432609	231.641	0.0450576	364.426	0.534088
338.913	0.0457158	230.916	0.0438472	364.861	0.527053
338.768	0.0436918	231.351	0.0435131	365.876	0.532004
339.493	0.0462288	232.221	0.0444347	365.006	0.508264
341.232	0.0444047	231.931	0.044164	365.876	0.526324
339.783	0.0433999	232.076	0.0450735	367.036	0.52749
339.493	0.0456451	232.076	0.0434677	366.456	0.526092
340.652	0.046133	234.105	0.0436732	366.746	0.526027
339.928	0.0455	232.656	0.0437729	368.195	0.534424
341.232	0.0460304	232.656	0.0445032	367.615	0.52957
339.783	0.0477923	233.38	0.0422001	369.065	0.525779
340.507	0.0463632	234.685	0.044849	368.05	0.52121
340.797	0.0472842	234.685	0.0426327	368.195	0.535344
342.537	0.04815	233.38	0.0450365	368.63	0.538451
342.392	0.0467833	234.25	0.0427193	368.05	0.530515
341.522	0.0474618	235.99	0.044042	368.92	0.529496
341.812	0.0471638	235.12	0.0421386	368.92	0.520594
342.392	0.0498873	234.685	0.0453026	369.645	0.52544
342.392	0.0466659	235.7	0.0444518	369.21	0.53196
342.827	0.0489746	234.975	0.0448287	369.355	0.536812
342.827	0.0475437	235.41	0.043756	369.79	0.529062
343.262	0.0484419	235.7	0.0459719	370.66	0.527468
345.001	0.0455001	235.7	0.0445431	371.239	0.527018
343.697	0.0469512	235.99	0.0435937	370.225	0.530471
344.421	0.0487736	236.57	0.0446861	370.37	0.532785
344.132	0.0465726	237.294	0.04366	370.66	0.535818
345.291	0.0494114	237.729	0.0442282	371.239	0.540253
345.726	0.0505951	237.149	0.0432193	371.384	0.534424
345.436	0.0471011	238.164	0.0444379	371.674	0.539834
345.146	0.0500994	237.439	0.0452764	372.834	0.525829
345.436	0.0480201	238.019	0.0442615	372.544	0.531938
346.451	0.0494723	237.729	0.0431932	373.559	0.522042
346.016	0.0509777	238.019	0.04434	372.399	0.525787
346.596	0.048095	238.599	0.0440848	372.689	0.535799
345.871	0.0509255	238.744	0.0434471	373.559	0.537904
346.306	0.0496649	239.034	0.0453041	372.544	0.528182
347.756	0.0502688	239.614	0.0465002	375.153	0.534575
347.176	0.0503642	239.324	0.041052	373.414	0.528728
347.466	0.0526748	240.339	0.0449279	374.139	0.526095
347.176	0.0505873	241.063	0.045666	374.863	0.519649
347.901	0.0519856	240.918	0.0458253	374.574	0.542688
347.756	0.0499235	240.484	0.0427689	375.008	0.532922
348.335	0.0523132	240.918	0.047202	375.153	0.525661
348.48	0.0522731	240.484	0.0439929	375.733	0.521029
348.48	0.0522734	243.383	0.0454251	375.588	0.529326
348.77	0.0519022	241.063	0.0448205	375.588	0.533191
348.915	0.0518028	241.498	0.0453137	376.893	0.534714
349.495	0.0544526	241.643	0.0437775	376.893	0.531872
349.06	0.0537183	241.933	0.0454825	376.313	0.525635
350.075	0.0541975	243.093	0.0443737	376.458	0.529922
349.64	0.05431	243.383	0.0453029	377.908	0.528243
351.67	0.0539013	242.658	0.0432824	376.893	0.534073
350.51	0.052692	242.803	0.0454556	377.908	0.519986
350.655	0.0531164	243.093	0.042837	379.792	0.524549
351.09	0.05404	243.818	0.0432016	378.777	0.5257
351.525	0.0542082	243.963	0.0440482	379.067	0.529959
351.09	0.0560095	243.963	0.0453326	378.343	0.532471
351.959	0.0543219	244.977	0.04357	378.777	0.529035
352.104	0.0540849	245.412	0.0449764	378.343	0.532587
352.684	0.054759	244.398	0.044397	378.777	0.537922
352.394	0.0561963	244.688	0.0426872	379.792	0.526364
352.539	0.0549233	244.977	0.0420197	379.357	0.532976
353.409	0.0564121	245.557	0.0435922	379.647	0.52581
353.119	0.0580683	245.412	0.0459051	379.937	0.530104
353.119	0.0588173	245.847	0.0436774	380.082	0.534757
353.989	0.053223	248.601	0.0452791	381.097	0.524172
354.424	0.0560643	246.717	0.0446425	380.372	0.528621
355.294	0.0564014	248.746	0.0420743	380.952	0.529234
354.134	0.0565113	247.442	0.0451087	380.952	0.528713
354.714	0.0590431	246.717	0.0436752	381.822	0.527636
355.873	0.0592984	247.587	0.045452	382.112	0.527708
356.018	0.0579347	247.877	0.0433423	382.257	0.523058
355.439	0.0549219	248.457	0.0433926	385.156	0.525635
356.308	0.0570808	249.036	0.0414992	382.112	0.522014
355.439	0.0582969	248.891	0.0466161	382.546	0.535596
356.018	0.0575034	248.601	0.0460047	383.126	0.52064
356.163	0.0584606	248.601	0.0462332	383.561	0.51922
357.033	0.0613129	249.181	0.0451616	383.271	0.520539
357.613	0.0580811	249.036	0.0429609	383.271	0.518244
357.033	0.0607198	251.066	0.0433523	383.706	0.532762
357.903	0.0599099	249.616	0.0449895	384.721	0.528431
357.613	0.0576496	250.486	0.045	384.141	0.526307
357.613	0.0573055	250.051	0.0421226	384.431	0.519514
357.903	0.0598032	250.486	0.0442922	384.866	0.529811
358.048	0.0597511	251.936	0.0447675	386.171	0.519674
358.338	0.0614471	251.211	0.047455	386.315	0.52012
358.773	0.0605233	250.921	0.0433445	385.446	0.515976
358.628	0.0582851	251.211	0.0463079	385.736	0.519172
359.208	0.0595319	251.936	0.0449374	385.881	0.530664
359.932	0.0618076	251.936	0.044751	388.055	0.520136
360.077	0.0608101	252.66	0.0476301	386.75	0.525488
361.382	0.0645984	252.081	0.0458841	386.75	0.517353
360.077	0.0646315	252.515	0.044781	388.2	0.518605
360.512	0.0622103	254.255	0.0447646	388.345	0.519392
360.947	0.0644877	253.385	0.0455849	387.33	0.517893
360.657	0.061887	253.53	0.0462079	387.91	0.517538
360.947	0.0635052	253.675	0.0445519	388.055	0.531002
361.237	0.0638656	253.675	0.0428842	387.91	0.517426
361.237	0.0631749	253.82	0.0465309	389.07	0.528463
361.817	0.0634786	254.69	0.0446842	388.345	0.513549
362.832	0.0664519	255.995	0.0444628	388.925	0.520346
362.252	0.0652815	254.545	0.0442965	389.36	0.517781
362.832	0.0648938	256.14	0.0469017	389.215	0.529503
363.991	0.0648346	255.125	0.0461858	390.085	0.528788
362.832	0.0657371	255.85	0.0449864	390.085	0.522174
363.267	0.0657767	255.705	0.0443289	390.085	0.512846
363.122	0.0668308	255.705	0.043549	390.085	0.526271
363.411	0.065149	256.14	0.043301	390.374	0.521897
365.731	0.0676934	256.14	0.0476404	390.519	0.522063
364.281	0.063975	256.574	0.0449177	390.954	0.520597
364.571	0.0650838	256.574	0.0454338	392.404	0.517939
364.426	0.067014	258.169	0.044329	392.549	0.522279
365.296	0.0673026	257.154	0.0466552	391.969	0.519343
365.151	0.0675808	257.879	0.047743	392.114	0.51622
365.586	0.0689666	257.879	0.0477001	392.114	0.518871
365.731	0.0677162	257.589	0.0443598	393.854	0.518494
366.021	0.0711429	258.169	0.0448951	392.549	0.527922
365.731	0.0680408	258.169	0.0479862	392.694	0.522567
366.021	0.0691329	260.053	0.0436427	392.984	0.525274
366.891	0.0679326	259.474	0.0442022	393.274	0.524394
366.601	0.0693202	259.329	0.0455389	393.854	0.516351
367.76	0.0694051	259.909	0.0430092	395.013	0.520011
367.905	0.0690744	260.053	0.0447899	396.318	0.520121
368.05	0.0724258	260.198	0.0459287	396.173	0.523755
367.905	0.0727018	260.343	0.0437217	395.013	0.512604
368.485	0.0700085	260.633	0.0449927	396.173	0.516258
368.195	0.0721254	260.488	0.0442943	396.898	0.521492
369.21	0.0732006	261.358	0.0471207	395.303	0.52482
368.485	0.0717558	261.793	0.045032	395.593	0.518405
368.775	0.0704889	261.648	0.0447865	395.448	0.518145
369.065	0.0746763	261.358	0.0455486	396.318	0.520164
369.645	0.0732019	263.098	0.0463937	396.028	0.514505
369.5	0.074402	262.518	0.0445823	396.028	0.514368
369.79	0.0713447	263.822	0.0458627	396.318	0.521234
369.935	0.0755437	262.953	0.0460997	396.753	0.522911
370.225	0.0747389	263.388	0.0445165	398.202	0.531448
371.964	0.0747768	264.112	0.0433874	398.057	0.529886
370.805	0.0757267	263.822	0.0444179	397.912	0.527353
371.094	0.0758531	263.678	0.0443166	399.072	0.516044
372.689	0.076604	263.967	0.0453587	399.507	0.52736
372.254	0.0761586	264.112	0.0451644	398.347	0.523933
371.674	0.0761841	264.402	0.0431864	399.072	0.53187
371.964	0.0786534	264.692	0.0462209	399.072	0.528988
371.674	0.0762798	264.982	0.0436236	399.507	0.521476
372.689	0.0753684	265.272	0.0474976	399.942	0.526452
373.414	0.0759916	265.272	0.0448047	399.507	0.523751
373.704	0.0757786	265.997	0.0473404	400.087	0.524946
373.124	0.0773818	265.562	0.0471083	400.087	0.519699
374.429	0.0793204	266.142	0.0456364	400.957	0.532757
374.719	0.0757681	267.157	0.0472511	401.681	0.531162
373.849	0.0818404	266.867	0.0469518	401.826	0.528122
374.284	0.0770393	267.302	0.0455593	401.247	0.532352
376.313	0.0782324	266.722	0.0450103	401.392	0.523316
374.429	0.0789447	267.302	0.045127	401.392	0.52414
375.588	0.0803769	267.447	0.0475202	402.116	0.531784
375.298	0.082242	267.447	0.0447469	401.971	0.531923
376.313	0.0808789	269.331	0.0426336	402.551	0.524168
375.588	0.0822774	268.461	0.0469271	403.276	0.528819
375.878	0.0819445	268.606	0.0468131	402.551	0.52839
376.313	0.080567	268.896	0.0456796	402.841	0.534393
376.023	0.0820178	269.331	0.0456404	403.276	0.535629
376.458	0.0798353	269.041	0.0445433	403.276	0.527894
376.458	0.0794878	269.476	0.047719	404.436	0.532023
378.488	0.0821812	269.476	0.0483299	403.856	0.533131
377.473	0.0847486	269.621	0.0512384	405.016	0.529293
377.183	0.0836993	271.071	0.0459072	404.581	0.531127
377.763	0.0823747	271.361	0.0499219	404.726	0.526241
379.937	0.0866794	270.926	0.0477542	405.161	0.520368
378.632	0.0839065	270.491	0.0473723	405.016	0.528927
380.662	0.0833968	270.926	0.0454988	405.161	0.529824
379.502	0.0853372	271.795	0.0497493	406.175	0.52846
379.647	0.0856612	271.65	0.0474839	406.03	0.517404
379.212	0.0857584	272.955	0.0446325	407.045	0.526369
379.357	0.0872922	272.955	0.0444034	407.19	0.533787
379.502	0.089949	271.94	0.0434088	407.045	0.526373
380.662	0.0891737	272.665	0.0469149	406.61	0.534504
380.372	0.0869875	272.81	0.053364	407.045	0.533049
380.662	0.0882595	272.955	0.0473362	408.785	0.530877
381.242	0.0891623	273.1	0.0471526	407.625	0.532552
381.387	0.0921532	273.97	0.0465147	407.77	0.529344
381.967	0.0891091	273.825	0.0470901	408.35	0.526351
381.532	0.0907388	273.97	0.0461164	408.785	0.534647
381.967	0.0912895	276.434	0.0441305	409.219	0.534732
381.677	0.0870247	274.26	0.0479756	408.785	0.531509
381.677	0.0905311	276.869	0.0454689	409.364	0.538847
383.126	0.0904789	274.985	0.0504387	409.219	0.536398
382.546	0.0924006	275.419	0.0443756	409.654	0.535812
383.706	0.0896049	275.13	0.0444398	409.944	0.548802
382.836	0.0931154	275.854	0.0453837	410.089	0.53589
383.126	0.0930813	276.869	0.0462696	411.104	0.538536
383.561	0.0909892	276.724	0.0478857	411.684	0.528963
383.851	0.0912462	276.579	0.0464346	410.669	0.550259
383.561	0.0930673	276.579	0.0446876	411.684	0.532962
384.431	0.0921233	276.724	0.0465244	411.104	0.539135
384.576	0.0909243	278.464	0.0460638	411.684	0.543201
384.721	0.0914666	277.739	0.050229	411.974	0.537502
385.736	0.0916186	279.188	0.0459486	411.974	0.547354
385.156	0.0922503	279.913	0.0476162	412.844	0.539878
385.301	0.0931162	279.913	0.0443352	412.989	0.55125
385.736	0.0946578	278.319	0.0451488	412.989	0.545451
387.185	0.0953867	278.464	0.0537602	412.699	0.54459
386.026	0.0984388	279.913	0.0437472	412.989	0.537249
386.605	0.0962543	279.768	0.0460577	413.568	0.548323
387.04	0.0962098	279.333	0.0455722	414.148	0.550208
386.895	0.0967165	280.058	0.0460338	414.438	0.55335
387.91	0.0943664	279.913	0.0517443	414.148	0.541163
387.04	0.0976976	279.913	0.0475018	414.583	0.542067
387.475	0.0975373	280.203	0.0474496	414.438	0.552355
388.055	0.0971291	281.363	0.0456512	414.873	0.541966
387.765	0.0964494	281.798	0.0499922	414.873	0.554955
388.345	0.0928722	280.638	0.0514371	415.308	0.548453
388.635	0.0978191	281.363	0.0448794	416.033	0.553399
388.925	0.0955252	281.363	0.0480797	415.743	0.548125
389.65	0.0961627	281.943	0.0491888	416.178	0.550047
388.925	0.100583	282.378	0.051342	417.917	0.554043
388.925	0.0992212	282.523	0.0470908	416.613	0.552978
389.795	0.10345	282.668	0.0447251	416.758	0.547504
389.94	0.0976346	282.813	0.04814	417.482	0.559562
390.954	0.092834	282.668	0.049603	419.077	0.550082
390.374	0.0990073	283.392	0.0460163	417.482	0.552757
390.374	0.09882	283.537	0.0484909	417.917	0.549293
392.114	0.101702	283.392	0.0461978	417.772	0.558367
391.244	0.0976865	283.972	0.0519906	418.642	0.557671
392.114	0.0979815	284.117	0.0530256	418.352	0.557765
391.679	0.0941786	284.407	0.0470533	418.787	0.551073
391.969	0.0995257	284.407	0.0484001	418.642	0.559492
392.114	0.107815	285.277	0.0455762	419.367	0.561322
392.694	0.101312	285.857	0.0467402	419.657	0.548018
392.984	0.10461	285.567	0.0475519	419.512	0.570736
393.129	0.0990289	285.132	0.0457669	420.382	0.560036
393.274	0.103309	285.277	0.0543895	420.672	0.568208
393.419	0.100695	287.016	0.0463257	420.672	0.564912
393.998	0.0971866	286.292	0.0475709	420.816	0.567983
393.854	0.107941	286.437	0.0496103	420.672	0.571987
394.578	0.0967365	286.437	0.0495566	421.251	0.560016
394.723	0.0988255	286.727	0.046411	421.686	0.566906
394.868	0.0997392	287.306	0.0475212	421.396	0.560933
394.868	0.105842	287.451	0.0481196	421.831	0.554011
395.013	0.104671	288.176	0.046865	421.976	0.571649
395.303	0.100372	287.886	0.0473745	422.411	0.566025
395.883	0.113535	288.176	0.0487858	422.411	0.559399
396.463	0.109025	288.466	0.0462828	422.846	0.567511
396.173	0.0990936	288.901	0.0525611	423.426	0.566043
397.333	0.111607	288.901	0.0464613	424.296	0.572526
397.623	0.111077	289.046	0.0461094	423.281	0.57091
396.608	0.0998231	289.336	0.0489719	425.165	0.564644
396.898	0.0986648	289.336	0.0474385	425.02	0.557251
397.912	0.0979431	290.061	0.0476874	424.441	0.560618
397.333	0.0978255	290.061	0.0454491	424.586	0.572249
397.478	0.0966685	291.945	0.0488487	425.31	0.561757
398.202	0.108104	290.496	0.0468175	425.02	0.56397
398.347	0.107259	290.496	0.0451129	425.745	0.558681
398.782	0.097918	290.93	0.0462332	427.05	0.562078
398.637	0.112497	292.38	0.0450663	426.325	0.572729
398.927	0.110712	291.365	0.0456364	426.035	0.566893
399.072	0.106975	292.525	0.0535417	426.47	0.572388
399.507	0.0985284	293.395	0.054797	427.485	0.563068
399.652	0.0976058	292.38	0.045618	426.76	0.572208
399.797	0.0979306	293.105	0.0548992	427.92	0.566429
400.087	0.0986434	292.96	0.0470617	427.34	0.578002
401.537	0.0992939	293.685	0.0518356	427.34	0.570206
401.247	0.0999155	294.12	0.0474132	427.63	0.561123
400.812	0.11048	293.25	0.0554945	428.065	0.570147
400.957	0.0974881	294.12	0.0452219	428.934	0.571758
401.247	0.115352	293.83	0.0544444	428.644	0.579141
401.971	0.0998082	294.265	0.0461206	429.079	0.583717
402.696	0.0990654	294.265	0.0559515	428.934	0.590547
402.116	0.110332	294.409	0.0498291	429.514	0.574645
403.856	0.110705	294.699	0.0543193	429.659	0.580847
402.116	0.112047	294.554	0.0457334	430.964	0.570558
403.131	0.119028	295.134	0.0514128	429.659	0.578471
404.436	0.0991548	295.134	0.0536612	430.384	0.583629
403.421	0.0961985	295.424	0.0536401	430.529	0.579355
404.436	0.118153	295.859	0.054101	430.964	0.581166
403.711	0.114069	296.149	0.0576062	430.964	0.578094
404.436	0.118537	296.584	0.0478905	431.254	0.57834
404.581	0.117504	296.874	0.0484675	432.269	0.574639
405.45	0.116672	296.729	0.0555144	431.544	0.572477
404.581	0.115589	297.164	0.0551929	432.124	0.572767
404.726	0.114246	298.034	0.0478279	432.558	0.578399
405.45	0.116462	297.599	0.0541788	432.703	0.586783
405.74	0.121659	299.628	0.0485113	434.298	0.572173
405.74	0.115989	298.903	0.0527312	433.428	0.579335
406.9	0.116437	299.628	0.0467	433.283	0.579099
406.32	0.118603	300.208	0.0476488	433.428	0.572003
407.48	0.0968433	298.903	0.056266	433.863	0.588697
406.9	0.101609	299.628	0.0461687	434.153	0.580979
407.77	0.117471	299.918	0.0479128	434.588	0.576769
407.335	0.0988665	299.773	0.0542282	435.313	0.581162
407.48	0.0974944	299.628	0.047941	434.878	0.57537
407.625	0.118107	299.918	0.049122	435.603	0.594558
408.93	0.121088	300.063	0.0468978	435.023	0.567115
408.205	0.118475	300.498	0.0558242	435.893	0.588974
408.205	0.0986607	300.498	0.0572952	436.327	0.577066
409.799	0.118284	301.078	0.0565423	435.603	0.589328
409.075	0.100564	301.513	0.05545	436.182	0.575584
409.799	0.100179	301.658	0.059369	436.038	0.585555
410.089	0.124695	301.948	0.05405	436.907	0.573829
409.654	0.098349	302.382	0.0559045	437.052	0.588203
411.829	0.122274	302.237	0.0461531	437.487	0.589839
409.654	0.116092	302.672	0.0581955	438.067	0.585352
410.379	0.118469	302.672	0.0456505	437.777	0.580467
413.713	0.122248	302.672	0.0500635	437.777	0.590234
411.249	0.122619	303.252	0.0605952	438.212	0.583763
410.959	0.121823	303.832	0.0487002	438.067	0.579727
411.104	0.0984903	303.832	0.0592139	437.922	0.582257
411.684	0.122996	303.977	0.0581968	439.662	0.597626
412.264	0.0999342	304.122	0.0578167	439.807	0.58664
411.974	0.121569	304.557	0.0569737	439.227	0.583873
411.829	0.122861	304.557	0.0556174	439.227	0.580789
412.409	0.129862	304.847	0.0569079	439.662	0.576947
412.699	0.0996093	304.992	0.0599151	439.807	0.586234
413.858	0.124766	305.572	0.0482992	440.386	0.57572
413.713	0.12623	306.151	0.0614191	440.096	0.583354
414.438	0.100345	305.572	0.0563525	440.386	0.58825
414.003	0.121057	307.601	0.0581401	441.111	0.579962
415.018	0.102199	306.586	0.0615846	441.256	0.583405
414.293	0.12654	306.876	0.0590264	441.836	0.573274
415.018	0.100271	306.586	0.0592313	441.691	0.588126
414.873	0.0995421	306.876	0.0490892	441.546	0.578598
416.323	0.128687	307.311	0.0562463	443.141	0.590802
415.163	0.13007	308.761	0.0591864	441.981	0.586305
416.033	0.100291	307.601	0.0563159	442.706	0.578775
415.888	0.0998727	307.891	0.0598678	443.576	0.571876
416.033	0.126067	308.181	0.0575994	442.851	0.587703
416.902	0.131572	308.616	0.0586078	443.721	0.570895
416.468	0.128596	308.761	0.0589226	444.59	0.578062
418.352	0.101797	308.906	0.0627345	443.865	0.572285
417.192	0.129901	309.776	0.0555835	444.155	0.576047
417.482	0.101736	309.196	0.0616799	444.445	0.574198
417.192	0.103831	311.225	0.0578366	444.735	0.580607
417.917	0.132052	310.065	0.0483828	444.59	0.574989
418.932	0.101852	310.645	0.0584263	445.75	0.578247
418.207	0.0992716	310.21	0.049993	445.315	0.569096
418.642	0.135377	311.37	0.0495276	445.605	0.581934
419.657	0.103551	310.935	0.0485173	445.895	0.579467
419.077	0.12929	311.08	0.0658727	445.895	0.570604
419.947	0.129441	311.225	0.0618214	446.33	0.572542
420.816	0.13015	311.37	0.0631405	446.33	0.57626
419.512	0.104348	312.53	0.0644341	447.779	0.572555
420.527	0.126494	312.53	0.0607403	447.345	0.576737
420.382	0.132643	312.965	0.0622199	447.49	0.584668
420.672	0.125372	312.965	0.0607017	448.504	0.573813
421.396	0.131485	313.11	0.06531	447.49	0.577474
422.411	0.131015	313.11	0.0613879	449.229	0.577941
420.961	0.132852	313.4	0.0636942	447.924	0.579596
420.961	0.101743	313.11	0.0613601	448.504	0.574688
421.396	0.103551	313.834	0.0599494	449.519	0.578814
422.846	0.102652	315.284	0.0625199	449.374	0.574059
422.266	0.131063	314.124	0.0494327	449.084	0.573993
422.266	0.10246	314.269	0.067785	449.809	0.577424
422.701	0.10241	314.849	0.0658756	450.099	0.571958
422.556	0.105095	315.139	0.0695677	449.809	0.564884
423.426	0.131393	316.009	0.0639488	450.679	0.574116
423.281	0.132359	314.994	0.0696405	450.099	0.575852
423.716	0.133534	316.154	0.0647476	450.679	0.564787
423.571	0.133787	316.154	0.0630028	451.114	0.565852
425.31	0.132971	316.299	0.0690358	450.679	0.569278
425.6	0.13789	316.444	0.0650558	451.259	0.558628
424.875	0.132861	316.444	0.0678809	451.983	0.561305
424.73	0.130346	316.734	0.0646649	451.403	0.575456
425.02	0.103932	317.169	0.069615	452.128	0.563931
425.165	0.104755	318.763	0.0702643	452.708	0.564567
425.31	0.135043	319.343	0.0665973	452.708	0.575939
426.47	0.135906	318.763	0.0700779	453.578	0.572933
425.6	0.133516	318.908	0.0675006	454.448	0.562766
426.18	0.132269	318.618	0.0695396	452.998	0.566012
426.325	0.135693	318.618	0.0662902	453.433	0.565622
426.76	0.135434	318.763	0.0530508	453.433	0.565324
427.05	0.102926	319.053	0.0688048	453.868	0.560894
427.34	0.137518	319.053	0.0668571	454.593	0.559202
428.934	0.135896	320.068	0.0676678	454.448	0.570128
427.63	0.105941	319.778	0.0688741	455.752	0.553102
427.92	0.104929	319.923	0.070227	455.028	0.561829
429.369	0.135185	319.923	0.0679776	455.752	0.56052
428.21	0.104069	320.793	0.0501565	455.462	0.557248
428.355	0.138235	320.793	0.074145	456.187	0.54932
428.934	0.136865	321.083	0.0727087	455.752	0.56149
430.384	0.132868	321.517	0.0741453	456.332	0.550694
431.544	0.142666	322.242	0.0696476	456.767	0.553322
429.804	0.136817	321.952	0.0719208	456.477	0.553619
430.094	0.13753	322.532	0.0699007	457.782	0.540654
429.949	0.139787	322.097	0.0765855	457.057	0.552983
430.964	0.138273	322.967	0.0725376	457.637	0.550074
430.529	0.136713	323.547	0.0700675	457.492	0.540936
430.529	0.104216	322.967	0.0699711	457.637	0.544921
431.399	0.143635	323.257	0.0743168	458.652	0.552625
431.109	0.104777	323.547	0.0707394	459.811	0.549703
432.413	0.106265	323.692	0.0733266	459.232	0.555738
431.544	0.103771	323.547	0.0720529	458.652	0.53763
432.269	0.134002	324.127	0.0777747	459.666	0.547764
432.269	0.136272	326.301	0.0782219	459.232	0.543966
432.703	0.136449	324.997	0.0795131	460.826	0.542127
434.008	0.133469	324.562	0.0748142	459.522	0.538343
433.138	0.138218	326.156	0.0757549	460.246	0.53854
433.718	0.134584	326.736	0.0779988	460.391	0.540624
433.283	0.106377	325.431	0.0753215	461.116	0.544899
433.863	0.137733	325.721	0.074011	460.826	0.535365
434.298	0.139455	326.301	0.076561	461.841	0.538919
434.588	0.103762	326.446	0.0771626	462.276	0.545484
436.472	0.141915	326.446	0.0804673	461.406	0.53252
435.893	0.105163	327.171	0.0759111	462.856	0.540792
435.458	0.139497	328.041	0.0787453	462.566	0.531872
436.907	0.141105	326.736	0.0778218	463	0.53432
436.038	0.10483	328.186	0.0816315	462.566	0.527222
436.327	0.146363	329.055	0.0742626	462.566	0.530421
437.487	0.140581	327.606	0.055938	463.436	0.522113
436.472	0.139699	327.896	0.0800107	463.436	0.523438
437.342	0.141807	328.476	0.0568766	463.146	0.531262
436.617	0.105939	328.331	0.0829577	463.436	0.519813
436.038	0.106971	329.055	0.0811705	464.305	0.516574
437.632	0.145844	330.07	0.0792	464.305	0.525066
437.342	0.1429	329.055	0.0824037	464.45	0.513382
437.777	0.144207	329.78	0.0565172	464.015	0.515817
438.212	0.138805	330.215	0.0825012	465.175	0.518085
439.082	0.146459	330.36	0.0574275	465.755	0.519151
438.357	0.140112	331.52	0.0843411	465.9	0.515781
438.357	0.106567	330.795	0.0549203	465.755	0.514591
438.647	0.141047	331.085	0.079731	465.61	0.512066
438.792	0.142645	331.52	0.0868395	466.045	0.504277
438.937	0.140665	331.085	0.0821709	466.19	0.511309
439.517	0.143976	331.375	0.0843521	466.335	0.516144
439.662	0.141532	331.955	0.0903066	467.494	0.50149
440.096	0.146461	331.81	0.0891254	467.204	0.512809
440.386	0.107766	332.969	0.0839221	467.204	0.509021
441.111	0.143015	332.245	0.0827674	467.494	0.516766
440.821	0.141844	333.259	0.0882828	467.494	0.499798
441.836	0.139334	332.969	0.08984	468.074	0.496678
443.286	0.146155	332.969	0.0913421	468.509	0.498356
441.546	0.140437	333.549	0.0889925	468.074	0.494863
441.401	0.142489	333.549	0.0907161	469.669	0.497222
442.271	0.145854	334.274	0.0919467	468.799	0.492951
442.126	0.105829	334.419	0.0872947	469.669	0.489255
442.561	0.140909	334.419	0.0906832	469.524	0.489684
443.286	0.138564	334.564	0.0580797	469.379	0.48842
442.851	0.106662	334.709	0.088539	469.379	0.4861
442.851	0.108931	335.434	0.0588557	470.104	0.485841
444.01	0.146736	335.434	0.09328	470.828	0.481527
443.576	0.143179	335.724	0.0941624	470.828	0.483489
444.155	0.148117	337.173	0.0924703	471.263	0.488014
444.3	0.146894	336.304	0.0924269	472.133	0.489445
444.155	0.109641	337.898	0.0591327	471.118	0.477179
444.735	0.144974	336.304	0.0932657	471.553	0.477872
445.605	0.143901	336.738	0.0963339	472.278	0.481006
445.17	0.139532	337.028	0.0972561	471.698	0.476436
445.315	0.143531	337.463	0.0974592	472.568	0.484422
445.605	0.145486	338.768	0.05893	473.148	0.47652
445.75	0.108492	337.898	0.0963792	472.858	0.478718
445.895	0.144221	338.043	0.0965562	474.018	0.466626
446.91	0.143832	339.348	0.09708	474.887	0.466128
446.33	0.142898	338.333	0.096268	473.293	0.464748
447.2	0.14513	338.623	0.102942	473.728	0.464933
448.069	0.107798	339.058	0.0970289	474.452	0.467942
447.345	0.145707	338.623	0.0951278	474.018	0.459319
447.634	0.107296	339.058	0.0981705	476.047	0.456988
447.924	0.10876	340.218	0.101741	474.887	0.455151
448.504	0.107822	341.087	0.0592055	475.032	0.458692
448.214	0.142887	340.218	0.101254	475.322	0.45713
448.359	0.108122	340.797	0.0977405	476.337	0.461956
449.229	0.149129	340.652	0.102013	475.902	0.453246
449.664	0.107813	341.522	0.103651	476.192	0.459811
449.664	0.143493	341.377	0.103015	476.917	0.450693
449.519	0.143778	341.087	0.102287	475.902	0.450257
449.954	0.141917	341.812	0.10544	476.627	0.440126
450.679	0.108544	342.827	0.105217	477.062	0.45558
450.824	0.147076	342.102	0.103408	477.207	0.452934
450.389	0.144143	343.117	0.105052	477.207	0.451634
450.534	0.143756	342.247	0.106295	477.642	0.444212
451.114	0.142681	342.827	0.113522	477.787	0.452635
451.114	0.141321	343.407	0.108784	477.642	0.439214
451.693	0.148662	343.117	0.108189	480.106	0.441961
451.693	0.106761	343.552	0.109865	480.396	0.444393
451.693	0.107189	343.987	0.108995	478.946	0.440633
452.128	0.152019	345.001	0.107338	480.251	0.431102
452.563	0.146689	344.566	0.113203	479.961	0.441129
452.418	0.14771	344.276	0.111798	479.091	0.431245
453.288	0.148077	345.001	0.115368	479.671	0.429883
453.433	0.14749	346.596	0.10933	479.816	0.42657
453.433	0.149331	345.146	0.111101	480.251	0.428368
453.578	0.146395	347.176	0.117236	480.541	0.438253
454.448	0.145163	345.146	0.119187	480.686	0.426743
454.303	0.147332	346.016	0.116355	480.976	0.434043
454.738	0.108521	348.19	0.11693	481.266	0.421735
456.912	0.146212	346.161	0.111389	482.28	0.42323
456.187	0.149343	346.306	0.12034	481.846	0.426055
456.042	0.14838	347.901	0.119976	482.426	0.417156
455.752	0.146553	347.466	0.117672	482.28	0.425387
455.318	0.144727	347.756	0.116043	482.426	0.428477
456.477	0.145407	347.756	0.116372	483.005	0.413533
456.622	0.144863	348.335	0.120061	483.15	0.418087
456.912	0.106556	348.48	0.122603	483.15	0.411566
456.622	0.14635	348.48	0.119908	483.875	0.419139
457.927	0.142639	348.625	0.122405	483.585	0.403565
457.057	0.14842	350.075	0.122503	484.6	0.396496
457.637	0.142879	348.77	0.122374	484.02	0.409149
457.637	0.148174	349.785	0.122475	484.745	0.413448
457.637	0.14498	349.06	0.121308	485.035	0.410447
457.782	0.108043	351.09	0.129018	484.455	0.40436
460.681	0.147062	351.38	0.125768	484.89	0.407282
458.507	0.142714	350.655	0.127545	485.904	0.404627
458.652	0.142178	350.655	0.127408	485.615	0.401795
458.797	0.108232	350.51	0.127009	487.064	0.401027
460.101	0.150527	350.8	0.129767	486.05	0.397886
459.956	0.14472	351.38	0.1339	486.194	0.399898
460.101	0.106761	351.815	0.131233	486.629	0.396523
460.536	0.107712	352.104	0.134828	487.064	0.405669
460.681	0.148575	351.525	0.132286	487.209	0.398471
460.971	0.149585	351.959	0.13558	488.514	0.397073
460.826	0.108511	352.249	0.135909	487.499	0.392284
460.971	0.107555	352.829	0.134049	488.514	0.389859
461.551	0.145153	353.554	0.133104	488.369	0.389736
462.71	0.14449	353.264	0.137465	488.079	0.388211
461.841	0.148496	353.264	0.133205	488.514	0.383672
462.421	0.108051	353.989	0.136676	488.659	0.381726
462.421	0.144055	353.844	0.135982	489.384	0.392401
462.276	0.14474	353.989	0.141861	489.239	0.381453
462.566	0.14857	354.279	0.138534	491.123	0.381648
[truncated: 1,461 more rows]

## Sheet: Fig3b
photon energy	Graphite	photon energy	5Pd/Fe	photon energy	5Pd/Fe-C	photon energy	5Pd-C/Fe-C
275	-5.09135e-05	275	-0.00964985	275.001	-0.0319705	275	-0.0176626
275.05	6.02349e-05	275.05	-0.00475685	275.05	-0.0321667	275.049	-0.0121964
275.101	-8.89164e-05	275.1	-0.00243547	275.1	-0.0316248	275.1	-0.0153707
275.15	-0.000145417	275.15	-0.014481	275.147	-0.0229126	275.15	-0.0186608
275.2	-0.000117859	275.2	-0.00770829	275.201	-0.0311684	275.2	-0.0141102
275.25	-9.0489e-05	275.25	-0.0102677	275.25	-0.0245027	275.25	-0.0125983
275.3	-0.000193302	275.3	-0.00617788	275.301	-0.0234168	275.301	-0.00611452
275.35	-0.000268155	275.35	-0.00884355	275.35	-0.0275617	275.35	-0.0155341
275.402	-0.000407863	275.4	-0.0149376	275.4	-0.0241157	275.4	-0.0190055
275.452	-0.000380466	275.45	-0.00939838	275.448	-0.0309734	275.45	-0.0215634
275.499	-7.43199e-05	275.501	-0.00327956	275.498	-0.0227107	275.5	-0.0145836
275.55	-0.000204913	275.55	-0.00540218	275.55	-0.0210111	275.55	-0.0145336
275.6	-0.000354226	275.6	-0.00479392	275.601	-0.0196115	275.6	-0.00585203
275.65	-0.000354707	275.65	-0.00724581	275.651	-0.0280218	275.65	-0.0131543
275.7	-0.000438902	275.7	-0.00845942	275.701	-0.0231006	275.7	-0.0137085
275.752	-0.00041115	275.751	-0.0115593	275.75	-0.0271811	275.749	0.000568118
275.801	-0.00023505	275.8	-0.0119647	275.8	-0.0317081	275.801	-0.0111167
275.851	-0.0004402	275.85	-0.00701907	275.85	-0.0249897	275.85	-0.0128201
275.9	-3.14306e-05	275.9	-0.00544806	275.901	-0.0253774	275.9	-0.0127714
275.95	0.000498395	275.95	-0.00945444	275.951	-0.0316334	275.95	-0.00153572
276	-0.000330078	276	-0.00284555	275.999	-0.0273724	276.001	-0.0158882
276.05	2.30109e-05	276.05	-0.0104411	276.051	-0.0220875	276.051	-0.0152279
276.1	-0.000200783	276.1	-0.00152799	276.1	-0.0234546	276.101	-0.0112276
276.15	-0.000108241	276.15	-0.00724535	276.15	-0.0255091	276.151	-0.005284
276.201	-0.000145725	276.2	-0.00283519	276.202	-0.0268302	276.2	-0.00048316
276.249	-0.00014646	276.25	-0.00646408	276.25	-0.0197957	276.25	-0.0103358
276.3	-1.65214e-05	276.3	-0.00409018	276.3	-0.0225274	276.3	-0.0124699
276.348	-6.38967e-05	276.35	-0.00589444	276.351	-0.0306964	276.349	0.00131722
276.401	-0.000110415	276.4	-0.00588068	276.4	-0.0194062	276.4	-0.00884279
276.45	2.84875e-05	276.45	-0.00141401	276.451	-0.0159653	276.45	-0.0113988
276.5	3.73637e-05	276.5	-0.00665067	276.5	-0.0122092	276.499	-0.0109204
276.551	-0.000139779	276.548	-0.00426677	276.548	-0.0178933	276.55	-0.00510103
276.601	-0.000103009	276.6	-0.0035128	276.6	-0.016808	276.601	-0.00875859
276.65	-0.000205967	276.65	-0.00178007	276.65	-0.0163294	276.65	-0.00657721
276.7	4.48182e-05	276.7	-0.00878531	276.7	-0.0241851	276.7	-0.00767834
276.75	-3.94793e-05	276.75	0.000182655	276.75	-0.0105529	276.75	-0.00233936
276.8	9.04537e-05	276.8	0.00132212	276.8	-0.0154465	276.8	-0.00441094
276.85	0.000145696	276.85	-0.0090587	276.85	-0.0205282	276.85	-0.00302618
276.9	-0.000133799	276.898	-0.00790708	276.9	-0.0147364	276.9	-0.0119058
276.95	7.96209e-05	276.95	-0.00227341	276.95	-0.0214805	276.951	-0.00134453
277.001	5.13862e-05	277	-0.00182626	277.002	-0.0226173	277.001	-0.00439205
277.051	0.000106774	277.05	-0.00320774	277.051	-0.0085443	277.05	-0.000200561
277.1	9.68059e-05	277.1	-0.00329671	277.101	-0.0153527	277.1	-0.00568186
277.15	3.1347e-05	277.151	-0.000336461	277.15	-0.0177718	277.15	0.00196826
277.2	8.65891e-05	277.2	-0.00664001	277.2	-0.016118	277.2	-0.000957977
277.25	-4.40741e-05	277.251	-0.00196586	277.25	-0.018049	277.25	-0.00369627
277.301	0.000188131	277.3	-0.00698583	277.301	-0.0164614	277.301	0.00187662
277.35	5.72789e-05	277.35	0.00283954	277.35	-0.0144355	277.35	0.00880088
277.401	-7.32549e-05	277.4	0.00408681	277.401	-0.0191458	277.401	-0.00032677
277.451	0.000400692	277.451	-0.0019569	277.449	-0.0136533	277.45	-0.000696802
277.501	2.81144e-05	277.502	0.00400359	277.501	-0.0172607	277.5	0.000753947
277.55	0.00014855	277.55	-0.00460081	277.551	-0.00992494	277.551	0.00444962
277.6	-1.01906e-05	277.601	0.00393499	277.6	-0.0111103	277.6	0.00298511
277.65	-0.000103608	277.651	0.0101143	277.65	-0.0214405	277.651	0.0026087
277.7	-2.97377e-05	277.7	0.000913585	277.7	-0.00706225	277.7	0.0040656
277.751	0.000230464	277.75	0.00044742	277.75	-0.0140579	277.752	0.00543603
277.8	0.000211187	277.8	0.00260678	277.8	-0.016725	277.801	0.00519227
277.85	5.26032e-05	277.851	-0.00193635	277.85	-0.0123564	277.85	-0.00848007
277.901	5.76715e-06	277.9	-0.000897618	277.9	-0.00248858	277.9	0.00925652
277.95	0.000116808	277.95	0.0069967	277.952	-0.0167806	277.951	-0.000113474
278	3.26826e-05	277.999	-0.000379726	278	-0.0127082	278	0.00704993
278.051	-4.92006e-06	278.05	0.00359919	278.05	-0.00778237	278.05	-0.00188818
278.101	-2.40025e-05	278.1	0.00623985	278.1	-0.0199641	278.1	-1.21519e-05
278.151	3.41029e-06	278.15	-0.00108298	278.149	-0.012686	278.15	0.000766892
278.201	6.81336e-05	278.2	0.00321998	278.202	-0.0154335	278.2	0.00787001
278.25	-2.54618e-05	278.25	0.00216471	278.25	-0.00512381	278.25	0.00427252
278.3	5.7647e-05	278.3	0.00228427	278.3	-0.0133518	278.3	0.00426746
278.35	8.51569e-05	278.349	0.00627195	278.35	-0.0149724	278.349	0.000922317
278.4	-0.000138529	278.4	0.00880311	278.4	-0.0133211	278.4	0.00740652
278.451	0.000103044	278.45	0.00678385	278.45	-0.0106801	278.452	0.00556383
278.501	-0.000102202	278.501	0.00309782	278.5	-0.00828625	278.501	0.00884652
278.55	0.000176309	278.551	0.00204193	278.551	-0.000952667	278.549	0.0176585
278.601	9.22545e-05	278.6	0.00634858	278.6	-0.00325165	278.6	0.018737
278.648	-4.82244e-05	278.65	0.00636511	278.65	-0.0130197	278.649	0.00731181
278.7	-1.11254e-05	278.7	0.00214634	278.7	-0.00371002	278.702	0.0159738
278.75	5.35709e-05	278.75	0.0105783	278.751	-0.00750068	278.75	0.0139737
278.8	0.00014614	278.8	0.0104311	278.8	-0.00411175	278.8	0.00297061
278.847	-3.81521e-06	278.85	0.00696473	278.85	-0.0101741	278.85	0.00156367
278.9	2.41476e-05	278.9	0.00414042	278.9	-0.00624096	278.9	0.0198409
278.951	0.000135474	278.95	0.00533717	278.95	0.00313225	278.95	0.0107207
279	-2.32449e-05	278.999	0.00808811	279	0.00262762	279	0.0105318
279.051	2.30064e-05	279.05	0.0117993	279.05	-0.00566788	279.051	0.011733
279.099	7.79247e-05	279.1	0.0138509	279.101	-0.00926755	279.1	0.00668878
279.149	0.000300697	279.15	0.015368	279.15	-0.00761101	279.151	0.0171226
279.2	3.07695e-05	279.201	0.00760731	279.2	-0.00145104	279.2	0.015657
279.251	2.10282e-05	279.25	0.0133104	279.25	0.00255173	279.252	0.0206205
279.3	5.76634e-05	279.302	0.0140661	279.3	0.00265995	279.3	0.00853551
279.35	0.000131598	279.35	0.0120554	279.351	-0.00853959	279.35	0.0153303
279.4	9.39579e-05	279.4	0.0115888	279.4	0.00547361	279.401	0.0181747
279.45	7.48755e-05	279.45	0.0118726	279.451	0.00668658	279.45	0.0125785
279.5	0.000223248	279.501	0.0128511	279.499	-0.0012798	279.5	0.0188909
279.55	-9.78983e-06	279.548	0.0131473	279.55	-0.000255062	279.55	0.0173652
279.6	0.000110667	279.6	0.0090813	279.6	0.00992238	279.6	0.0250085
279.652	0.000138517	279.65	0.006257	279.65	-0.00194978	279.65	0.0161933
279.699	-3.00067e-05	279.7	0.0100753	279.7	0.00575337	279.7	0.0232957
279.748	4.38581e-05	279.749	0.0106855	279.749	0.00315072	279.749	0.0267527
279.8	3.44565e-05	279.8	0.0145577	279.8	0.00615568	279.8	0.0218186
279.85	0.000229308	279.85	0.0203629	279.85	0.0100339	279.85	0.0193811
279.9	0.000238184	279.901	0.0111032	279.9	0.00168043	279.9	0.0285471
279.95	0.000126052	279.95	0.0207687	279.95	0.000987174	279.95	0.0209406
280	0.000255748	280	0.0157467	280.001	-0.00316694	280	0.0272551
280.049	0.000245888	280.05	0.0091689	280.05	-0.00151317	280.05	0.020864
280.101	0.000310859	280.1	0.0243556	280.1	0.0064386	280.102	0.0247932
280.15	8.68551e-05	280.151	0.0153637	280.15	0.00951675	280.15	0.0183578
280.201	0.000467984	280.201	0.0164497	280.201	0.0116541	280.2	0.0286802
280.25	0.000346403	280.251	0.0140517	280.25	0.00503677	280.249	0.0153109
280.301	0.000187943	280.3	0.0187905	280.3	0.00187771	280.3	0.0326124
280.35	0.00021528	280.351	0.0170882	280.351	0.000807186	280.35	0.025798
280.4	0.000149762	280.4	0.010193	280.4	0.00641667	280.401	0.0197696
280.45	0.00040045	280.45	0.0204464	280.45	0.00714109	280.45	0.0207366
280.501	0.000344262	280.5	0.0219096	280.5	0.0112662	280.5	0.0247395
280.55	0.00039013	280.55	0.0186013	280.549	0.00804595	280.55	0.032505
280.601	0.000175834	280.6	0.0199603	280.601	-0.000811288	280.6	0.0217461
280.651	0.000156784	280.65	0.0206702	280.651	0.00775925	280.65	0.0297559
280.7	0.000221351	280.699	0.0193554	280.7	0.00947813	280.7	0.0251919
280.751	0.000155887	280.749	0.0189393	280.75	0.0127976	280.751	0.0265709
280.8	0.000508776	280.801	0.0261284	280.8	0.00790338	280.8	0.0282128
280.85	0.000489699	280.85	0.0214314	280.85	0.0173421	280.851	0.0289297
280.901	0.00072198	280.9	0.0210197	280.9	0.0119524	280.901	0.0276998
280.95	0.000544627	280.948	0.0160617	280.95	0.0125569	280.951	0.0283055
281	0.00055339	281	0.0259844	281.001	0.00463192	281	0.0253813
281.05	0.000608805	281.051	0.018596	281.052	0.00491831	281.05	0.0244645
281.1	0.000533929	281.101	0.0144343	281.1	0.00367653	281.1	0.0239675
281.151	0.000989399	281.15	0.0195981	281.149	0.016391	281.149	0.0306535
281.2	0.000998064	281.2	0.0270679	281.2	0.0159418	281.2	0.0305149
281.25	0.00110933	281.25	0.017543	281.251	0.0161688	281.25	0.0263743
281.299	0.001332	281.3	0.0190576	281.3	-0.00224818	281.301	0.0282435
281.35	0.00146186	281.35	0.0206842	281.351	0.0039118	281.351	0.0300615
281.4	0.00162893	281.401	0.0207482	281.4	0.0122998	281.401	0.0213652
281.45	0.00175868	281.45	0.0215176	281.451	-0.000814035	281.451	0.03314
281.501	0.00232583	281.5	0.0200848	281.5	0.00906113	281.5	0.0303437
281.55	0.00162745	281.55	0.0157619	281.551	0.0134871	281.549	0.019709
281.6	0.00329236	281.6	0.0252632	281.6	0.00655881	281.599	0.0296662
281.65	0.00250111	281.65	0.0139712	281.65	0.0035201	281.65	0.0224217
281.7	0.00266808	281.7	0.0168271	281.701	0.00603277	281.7	0.0239286
281.75	0.00296526	281.749	0.0188305	281.75	0.00910738	281.75	0.0248986
281.801	0.00272304	281.8	0.0170212	281.801	0.00736027	281.8	0.0208144
281.851	0.00291792	281.85	0.0103907	281.85	0.00451138	281.852	0.0246848
281.9	0.00334528	281.902	0.0136143	281.9	0.00486427	281.9	0.0156352
281.95	0.00338205	281.95	0.0206033	281.95	0.0044208	281.95	0.0166591
282	0.00366077	281.999	0.0190731	282	0.00205868	282.001	0.012209
282.05	0.00415327	282.051	0.0168827	282.05	-0.00147824	282.05	0.0198607
282.1	0.00495295	282.101	0.0230083	282.101	0.00332087	282.101	0.0216077
282.15	0.00551056	282.15	0.014023	282.149	0.00443204	282.15	0.0220343
282.2	0.00677545	282.2	0.013665	282.199	0.000398282	282.2	0.0200219
282.25	0.00804952	282.251	0.0172665	282.25	0.00377675	282.25	0.0205597
282.3	0.00952825	282.3	0.0131054	282.297	-0.00387886	282.3	0.0167219
282.351	0.0109421	282.35	0.00701036	282.349	-0.00878631	282.35	0.0189024
282.401	0.0124952	282.4	0.0101372	282.4	-0.00275162	282.401	0.0190712
282.45	0.0141042	282.45	0.0113857	282.45	0.00729856	282.45	0.0168171
282.501	0.0157319	282.5	0.0107583	282.5	-0.00562292	282.5	0.0133471
282.548	0.0175358	282.551	0.0142556	282.55	-0.0031661	282.551	0.0141261
282.6	0.0190522	282.6	0.0150781	282.6	-0.00392309	282.6	0.0137001
282.651	0.0209961	282.651	0.00930241	282.649	0.00279864	282.65	0.0221923
282.699	0.0229492	282.7	0.0129147	282.7	-0.0080266	282.7	0.0185992
282.75	0.0246327	282.751	0.015284	282.75	-0.000877889	282.75	0.015921
282.8	0.0261859	282.8	0.00973009	282.8	-0.00546293	282.8	0.00953336
282.85	0.0274972	282.851	0.00513352	282.85	-0.00609364	282.851	0.00903317
282.899	0.0290131	282.9	0.00649075	282.9	-0.00400974	282.9	0.0195376
282.95	0.0301756	282.95	0.0123496	282.95	-0.0102629	282.951	0.000511177
283.001	0.0315708	283	0.00421818	283	0.000219833	283.001	0.00937296
283.051	0.032752	283.051	0.00332124	283.05	-0.0101064	283.048	0.000332907
283.102	0.0341658	283.1	-0.0016998	283.1	-0.00443832	283.1	0.0178085
283.15	0.0360069	283.15	-0.00146643	283.151	-0.0140296	283.152	0.00630212
283.2	0.0375695	283.2	0.00106734	283.199	-0.000261819	283.201	0.00988403
283.25	0.0407507	283.25	-0.00491815	283.25	-0.00553035	283.25	0.0013762
283.3	0.0436715	283.3	0.000992431	283.3	-0.0140719	283.301	0.00282149
283.35	0.0474761	283.35	-0.000491779	283.35	-0.0146416	283.35	0.00743666
283.4	0.0521459	283.4	0.00750865	283.4	-0.0086036	283.401	0.00905874
283.45	0.0580904	283.45	-0.00909135	283.45	-0.0147291	283.451	-0.00765219
283.499	0.0654021	283.5	-0.00553583	283.501	-0.0113524	283.501	-0.000128807
283.552	0.0740263	283.551	-0.00102386	283.548	-0.0227782	283.55	0.000658888
283.6	0.0844917	283.6	-0.005291	283.602	-0.0131785	283.6	-0.000809944
283.65	0.0958135	283.651	-0.00908376	283.651	-0.0143033	283.65	0.00064126
283.699	0.109349	283.7	-0.00590205	283.7	-0.0119619	283.699	0.000576584
283.75	0.124299	283.75	-0.0045984	283.75	-0.0230949	283.75	-0.00763954
283.799	0.141445	283.801	-0.00571159	283.801	-0.0247179	283.8	-0.00655172
283.851	0.159819	283.851	-0.00693242	283.85	-0.0140432	283.85	0.00212757
283.9	0.179867	283.899	-0.00642383	283.9	-0.0242475	283.901	0.00411623
283.949	0.201571	283.95	-0.000298389	283.95	-0.0178409	283.95	0.000835485
284.001	0.223164	284	-0.00618238	284.001	-0.0190939	284.001	-0.00750192
284.052	0.246906	284.05	0.00203506	284.049	-0.0182981	284.05	-0.00349633
284.1	0.272405	284.1	-0.0117232	284.101	-0.0115892	284.101	-0.0169951
284.151	0.296529	284.15	-0.00173748	284.151	-0.00703435	284.15	0.00420402
284.2	0.321951	284.2	-0.00375752	284.198	-0.0109846	284.201	-0.00662337
284.25	0.346636	284.251	-0.0148944	284.25	-0.0082354	284.251	-0.00152854
284.3	0.373204	284.3	-0.00452766	284.3	-0.0075676	284.3	0.00204995
284.35	0.396805	284.35	0.000792422	284.35	-0.00263826	284.35	0.000465979
284.4	0.421784	284.399	0.000491515	284.4	0.00148348	284.4	0.00318619
284.45	0.444688	284.45	-0.00228412	284.451	0.00114894	284.451	0.0105262
284.5	0.466411	284.501	0.0112343	284.5	0.011147	284.501	0.0207862
284.55	0.488182	284.55	0.0153821	284.551	0.00754618	284.551	0.0186493
284.601	0.507053	284.602	0.014425	284.601	0.00673039	284.6	0.0225347
284.651	0.528574	284.652	0.0193164	284.651	0.0249974	284.651	0.0406884
284.701	0.542606	284.7	0.0351537	284.701	0.0374574	284.701	0.0513721
284.75	0.556378	284.75	0.0493714	284.748	0.0567297	284.75	0.0780411
284.8	0.564382	284.801	0.0574777	284.8	0.0644218	284.8	0.0966252
284.849	0.568138	284.849	0.0655409	284.853	0.0850779	284.85	0.106457
284.9	0.568211	284.901	0.0762705	284.9	0.0877993	284.899	0.11107
284.95	0.562084	284.95	0.0776276	284.951	0.0862361	284.95	0.113489
285	0.553158	285	0.0756609	285	0.0928949	285	0.123686
285.051	0.538472	285.05	0.0785164	285.05	0.0897283	285.05	0.115903
285.101	0.52453	285.102	0.0843689	285.1	0.08873	285.1	0.119294
285.15	0.504897	285.151	0.0745282	285.15	0.0887769	285.149	0.113459
285.201	0.4796	285.201	0.0729875	285.201	0.0806661	285.2	0.111073
285.25	0.457833	285.252	0.065278	285.25	0.0878823	285.252	0.0962934
285.3	0.432438	285.299	0.0592529	285.3	0.0834805	285.3	0.104075
285.351	0.409411	285.35	0.0652685	285.35	0.0748208	285.35	0.0923389
285.401	0.386143	285.4	0.0663553	285.4	0.0699276	285.4	0.0912382
285.45	0.365928	285.452	0.0606298	285.45	0.0670698	285.45	0.0867904
285.5	0.347754	285.5	0.0606021	285.5	0.0517407	285.5	0.0755437
285.551	0.333142	285.551	0.0505889	285.55	0.0540103	285.55	0.0740807
285.599	0.32197	285.6	0.048785	285.601	0.0509651	285.603	0.0736261
285.65	0.310611	285.65	0.0432818	285.65	0.0494761	285.65	0.0669559
285.7	0.301824	285.698	0.0464697	285.7	0.0506936	285.698	0.0630127
285.751	0.294224	285.75	0.0494261	285.751	0.0454244	285.75	0.0659641
285.8	0.288423	285.8	0.046492	285.8	0.0554847	285.8	0.0676003
285.85	0.28425	285.85	0.0431835	285.85	0.0538652	285.85	0.0650991
285.9	0.280706	285.9	0.050813	285.9	0.0490334	285.9	0.0659376
285.95	0.279597	285.95	0.0494372	285.95	0.0515504	285.951	0.0695133
286.001	0.277671	286	0.0491828	286	0.0585136	286	0.0729705
286.05	0.277459	286.051	0.0592165	286.05	0.0505297	286.05	0.0738115
286.1	0.277591	286.101	0.0607852	286.099	0.0698502	286.101	0.0692453
286.15	0.27886	286.15	0.0682031	286.148	0.0731156	286.145	0.070186
286.199	0.280965	286.202	0.0688553	286.2	0.0615409	286.2	0.0887979
286.249	0.282991	286.251	0.0866183	286.248	0.0821674	286.25	0.0890297
286.3	0.286931	286.3	0.0880832	286.3	0.0867075	286.302	0.103286
286.349	0.289936	286.351	0.0999385	286.35	0.10269	286.349	0.115813
286.401	0.296072	286.4	0.106286	286.401	0.112925	286.399	0.12856
286.451	0.301684	286.45	0.119754	286.45	0.12533	286.45	0.150178
286.5	0.308933	286.5	0.142816	286.501	0.151185	286.498	0.174486
286.55	0.317666	286.55	0.168505	286.551	0.194648	286.55	0.231633
286.6	0.326577	286.6	0.212955	286.6	0.224713	286.6	0.258835
286.65	0.337188	286.65	0.2484	286.65	0.281644	286.65	0.309866
286.7	0.348834	286.7	0.296332	286.7	0.336837	286.701	0.366534
286.75	0.36204	286.751	0.350637	286.75	0.374186	286.75	0.415558
286.801	0.37339	286.801	0.382865	286.801	0.427901	286.798	0.462706
286.85	0.385469	286.85	0.438787	286.851	0.456048	286.85	0.499017
286.898	0.396357	286.9	0.484469	286.9	0.513286	286.901	0.525247
286.95	0.40724	286.95	0.527524	286.95	0.531122	286.951	0.567647
287	0.417477	287	0.549837	287	0.568656	287.001	0.610043
287.05	0.424941	287.052	0.603764	287.05	0.59637	287.051	0.623458
287.1	0.433957	287.1	0.626622	287.099	0.620574	287.1	0.64126
287.15	0.440173	287.15	0.660459	287.149	0.644645	287.15	0.688699
287.2	0.44605	287.2	0.689736	287.2	0.673649	287.2	0.682071
287.252	0.451256	287.25	0.713068	287.251	0.715627	287.25	0.712135
287.3	0.454933	287.3	0.738758	287.3	0.711167	287.3	0.750764
287.35	0.460658	287.35	0.785297	287.348	0.756681	287.351	0.790425
287.4	0.463326	287.4	0.800857	287.4	0.787721	287.4	0.821221
287.45	0.465948	287.45	0.844074	287.45	0.806417	287.45	0.848312
287.5	0.467856	287.5	0.870244	287.501	0.853644	287.5	0.872666
287.551	0.46938	287.55	0.895022	287.55	0.875066	287.55	0.884807
287.6	0.472157	287.6	0.942311	287.601	0.913893	287.6	0.935404
287.652	0.472301	287.65	0.969611	287.65	0.944512	287.65	0.962251
287.7	0.473725	287.7	0.993099	287.701	0.974755	287.7	0.983382
287.751	0.473931	287.749	1.01826	287.75	0.99451	287.75	0.999722
287.8	0.477239	287.801	1.03788	287.8	1.03229	287.8	1.04072
287.85	0.479009	287.85	1.07676	287.85	1.06315	287.85	1.07522
287.899	0.480556	287.9	1.12121	287.9	1.10563	287.897	1.10579
287.95	0.483093	287.95	1.16528	287.95	1.14292	287.95	1.16572
288	0.484352	288	1.23187	288	1.21356	288	1.21967
288.05	0.487664	288.05	1.35687	288.05	1.31711	288.05	1.305
288.098	0.489158	288.101	1.48177	288.1	1.42274	288.1	1.40226
288.151	0.494115	288.15	1.58539	288.149	1.49069	288.15	1.46817
288.2	0.497409	288.197	1.63671	288.199	1.52473	288.196	1.50045
288.25	0.500643	288.25	1.66512	288.251	1.54463	288.25	1.48396
288.3	0.504921	288.299	1.67982	288.3	1.53946	288.3	1.49653
288.351	0.507894	288.35	1.65357	288.351	1.5252	288.351	1.46863
288.4	0.513948	288.4	1.61156	288.4	1.47835	288.4	1.44919
288.452	0.517847	288.45	1.53718	288.452	1.43185	288.45	1.41437
288.5	0.522237	288.5	1.4955	288.501	1.39049	288.498	1.35678
288.551	0.52766	288.55	1.4142	288.55	1.34042	288.549	1.32766
288.599	0.531005	288.6	1.35896	288.6	1.27868	288.6	1.26957
288.65	0.53818	288.648	1.29161	288.65	1.24041	288.651	1.22406
288.7	0.542468	288.699	1.23668	288.7	1.20256	288.7	1.17794
288.752	0.548657	288.749	1.21166	288.748	1.15652	288.753	1.16473
288.8	0.554195	288.799	1.17115	288.798	1.13195	288.8	1.1289
288.85	0.558892	288.851	1.13176	288.85	1.07909	288.85	1.10927
288.9	0.566098	288.9	1.12583	288.901	1.09238	288.901	1.0821
288.95	0.571409	288.951	1.0931	288.95	1.05115	288.95	1.07943
289	0.577745	289.001	1.08148	289	1.03887	288.999	1.04638
289.051	0.584368	289.052	1.04129	289.05	1.01449	289.05	1.03756
289.1	0.589948	289.1	1.03381	289.101	0.997765	289.1	1.01495
289.15	0.598034	289.149	1.01603	289.151	1.0181	289.15	1.01707
289.2	0.603527	289.2	1.03759	289.201	0.984518	289.201	1.0088
289.25	0.612152	289.25	1.0086	289.25	1.00096	289.251	0.991471
289.3	0.618786	289.301	1.0233	289.3	0.979485	289.299	0.992023
289.351	0.625782	289.351	1.01008	289.35	0.970608	289.35	0.989642
289.401	0.633934	289.4	1.00902	289.4	0.968154	289.399	0.986724
289.451	0.641039	289.451	1.00641	289.45	0.978048	289.45	0.98738
289.5	0.651643	289.5	1.00224	289.5	0.979608	289.499	0.998315
289.549	0.659478	289.55	0.98982	289.55	0.976721	289.55	0.980927
289.6	0.667521	289.6	1.00206	289.6	0.970932	289.601	0.991612
289.65	0.676087	289.649	0.982835	289.652	0.973903	289.649	0.984202
289.7	0.68331	289.701	0.990394	289.7	0.976274	289.7	0.977385
289.752	0.694023	289.75	0.996954	289.751	0.970478	289.75	0.988312
289.799	0.701303	289.8	0.985442	289.801	0.981611	289.8	0.981989
289.849	0.710093	289.85	0.985078	289.85	0.972366	289.849	0.992073
289.9	0.716999	289.897	0.990308	289.901	0.998314	289.898	1.0024
289.951	0.724483	289.951	0.975989	289.95	0.997594	289.95	0.988106
290	0.7338	290	0.996913	290.001	0.976053	289.999	1.0042
290.05	0.739628	290.05	0.975595	290.051	1.00225	290.05	1.00413
290.1	0.749462	290.099	0.992281	290.1	0.984854	290.1	1.02502
290.15	0.755126	290.151	1.00006	290.151	1.01643	290.15	1.03899
290.2	0.762489	290.2	1.00104	290.2	1.00298	290.198	1.02338
290.25	0.768233	290.251	1.01434	290.25	0.993362	290.25	1.01772
290.297	0.774331	290.3	1.00402	290.3	1.01647	290.302	1.01514
290.35	0.780213	290.35	1.0043	290.35	1.0079	290.35	1.03277
290.401	0.784691	290.4	1.00791	290.401	1.01712	290.4	1.04109
290.452	0.791218	290.452	1.02211	290.451	1.01479	290.452	1.05292
290.499	0.795478	290.5	1.00916	290.5	0.996712	290.5	1.02625
290.55	0.80386	290.55	1.002	290.55	1.01933	290.55	1.04726
290.6	0.806604	290.6	1.0138	290.601	1.03299	290.6	1.06177
290.65	0.811949	290.651	1.03922	290.65	1.01133	290.65	1.0399
290.7	0.815569	290.7	1.01694	290.701	1.02456	290.699	1.04737
290.75	0.819716	290.751	1.02321	290.75	1.02458	290.75	1.07074
290.8	0.824796	290.802	1.01953	290.8	1.03676	290.802	1.03744
290.851	0.82698	290.847	1.02064	290.85	1.03844	290.851	1.0525
290.9	0.833181	290.899	1.01126	290.901	1.03864	290.9	1.05244
290.95	0.836126	290.95	1.0184	290.95	1.02674	290.95	1.05541
291.003	0.839664	291.001	1.03224	291.001	1.04126	291	1.05091
291.051	0.842427	291.05	1.03091	291.051	1.04023	291.05	1.05795
291.1	0.844549	291.1	1.02755	291.1	1.04303	291.1	1.05746
291.15	0.849581	291.149	1.02607	291.151	1.04372	291.149	1.07289
291.2	0.851668	291.2	1.0361	291.2	1.05887	291.2	1.06783
291.252	0.858384	291.249	1.04132	291.249	1.04048	291.25	1.05932
291.3	0.863675	291.3	1.02739	291.302	1.04802	291.3	1.06065
291.349	0.867568	291.35	1.02826	291.35	1.07318	291.35	1.08477
291.4	0.873693	291.4	1.06703	291.4	1.05195	291.401	1.09563
291.452	0.878116	291.45	1.06254	291.45	1.07321	291.451	1.1085
291.498	0.888007	291.5	1.07896	291.5	1.07526	291.5	1.09586
291.55	0.892557	291.551	1.08899	291.55	1.09448	291.549	1.12077
291.6	0.898728	291.601	1.07576	291.6	1.09197	291.6	1.10721
291.649	0.902003	291.651	1.08875	291.651	1.10316	291.651	1.15191
291.699	0.90766	291.7	1.08984	291.7	1.14264	291.701	1.12608
291.751	0.910832	291.751	1.10293	291.748	1.1187	291.75	1.1406
291.8	0.91466	291.8	1.11125	291.798	1.13379	291.8	1.13361
291.85	0.91892	291.85	1.12097	291.85	1.12193	291.85	1.15645
291.9	0.921673	291.9	1.12661	291.9	1.14233	291.9	1.16021
291.95	0.92769	291.95	1.12265	291.951	1.15055	291.951	1.16615
292	0.930249	292	1.12599	291.997	1.14571	292.001	1.16785
292.049	0.933574	292.049	1.14005	292.052	1.16065	292.049	1.15965
292.101	0.935803	292.1	1.12655	292.1	1.15153	292.101	1.15786
292.15	0.939671	292.151	1.13996	292.15	1.14525	292.152	1.18592
292.201	0.944666	292.201	1.14303	292.2	1.16317	292.201	1.16496
292.249	0.945211	292.25	1.13603	292.25	1.17381	292.247	1.1795
292.301	0.951172	292.3	1.14221	292.3	1.16925	292.301	1.18318
292.35	0.953636	292.35	1.14635	292.35	1.17501	292.35	1.17856
292.4	0.956199	292.401	1.14228	292.4	1.1783	292.4	1.18687
292.45	0.959535	292.451	1.15538	292.45	1.17202	292.45	1.16992
292.501	0.961726	292.5	1.13899	292.5	1.18389	292.502	1.19997
292.55	0.965342	292.551	1.15572	292.551	1.1797	292.55	1.1888
292.599	0.966181	292.6	1.16818	292.601	1.18262	292.601	1.17961
292.653	0.969819	292.651	1.17269	292.65	1.19184	292.65	1.20713
292.7	0.973738	292.7	1.15679	292.701	1.18061	292.7	1.18635
292.75	0.974786	292.75	1.15037	292.75	1.19366	292.75	1.19679
292.801	0.978579	292.8	1.16298	292.8	1.19843	292.8	1.2158
292.85	0.979529	292.851	1.1579	292.85	1.2032	292.85	1.18766
292.9	0.98469	292.9	1.15936	292.901	1.21371	292.901	1.19908
292.951	0.98671	292.95	1.15707	292.95	1.18174	292.95	1.19707
293	0.988025	293	1.16443	293	1.19176	293.001	1.19317
293.051	0.989384	293.051	1.16572	293.05	1.19931	293.05	1.20143
293.101	0.989579	293.1	1.16339	293.1	1.19859	293.1	1.20258
293.151	0.994983	293.15	1.16404	293.15	1.1928	293.15	1.19498
293.2	0.995294	293.2	1.15655	293.2	1.1791	293.2	1.20803
293.25	0.997034	293.25	1.1615	293.25	1.18863	293.25	1.20572
293.3	0.998925	293.3	1.15797	293.3	1.19451	293.301	1.1958
293.35	0.999003	293.351	1.15536	293.35	1.18229	293.349	1.18918
293.4	1.00393	293.399	1.15924	293.4	1.19429	293.401	1.20272
293.45	1.00372	293.45	1.15603	293.45	1.1856	293.45	1.17823
293.5	1.00479	293.5	1.15545	293.5	1.19321	293.501	1.18448
293.55	1.00692	293.55	1.1574	293.55	1.17062	293.548	1.17878
293.601	1.00645	293.6	1.14262	293.6	1.19176	293.603	1.19587
293.65	1.01062	293.65	1.1377	293.651	1.17367	293.65	1.20001
293.701	1.01029	293.698	1.12936	293.7	1.18629	293.699	1.17881
293.751	1.01191	293.75	1.13564	293.75	1.18106	293.751	1.18305
293.8	1.01219	293.8	1.13174	293.801	1.17477	293.8	1.1856
293.851	1.01308	293.851	1.1184	293.85	1.17689	293.85	1.17848
293.901	1.01475	293.9	1.15021	293.902	1.17109	293.902	1.18521
293.95	1.0144	293.95	1.13414	293.951	1.1716	293.95	1.16747
294	1.01904	294	1.1221	294	1.17378	294	1.18472
294.051	1.01782	294.05	1.13819	294.05	1.1607	294.05	1.15683
294.101	1.02007	294.101	1.09864	294.1	1.16813	294.101	1.1539
294.151	1.01972	294.15	1.12165	294.15	1.16308	294.147	1.17828
294.199	1.02076	294.201	1.11802	294.201	1.17236	294.2	1.16398
294.249	1.02168	294.251	1.12634	294.25	1.1536	294.25	1.17417
294.301	1.02211	294.3	1.12855	294.301	1.17498	294.3	1.16026
294.35	1.02526	294.35	1.10884	294.348	1.14889	294.351	1.15508
294.4	1.02489	294.4	1.09106	294.401	1.14475	294.4	1.1549
294.451	1.02685	294.45	1.09976	294.451	1.14236	294.45	1.17214
294.502	1.02686	294.501	1.12357	294.501	1.14323	294.5	1.1459
294.55	1.02815	294.55	1.11104	294.55	1.15036	294.55	1.15409
294.6	1.02925	294.6	1.08549	294.6	1.14006	294.6	1.13476
294.65	1.02959	294.65	1.10437	294.65	1.1431	294.652	1.14003
294.7	1.03394	294.7	1.10535	294.7	1.12539	294.701	1.14136
294.75	1.03357	294.752	1.09565	294.75	1.14134	294.75	1.14483
294.8	1.03511	294.8	1.10334	294.8	1.14722	294.799	1.16044
294.851	1.03511	294.851	1.10925	294.847	1.14367	294.85	1.15089
294.901	1.03618	294.901	1.0986	294.9	1.14484	294.899	1.12896
294.949	1.03811	294.95	1.09641	294.949	1.14351	294.951	1.14273
295	1.03721	295	1.09643	295.001	1.15259	295	1.1369
295.05	1.04094	295.05	1.08594	295.05	1.13649	295.05	1.12826
295.099	1.04138	295.1	1.06987	295.1	1.13725	295.1	1.12722
295.15	1.04227	295.15	1.09009	295.15	1.14474	295.15	1.13912
295.199	1.04305	295.2	1.07832	295.199	1.14741	295.2	1.12964
295.25	1.0432	295.25	1.08299	295.25	1.12951	295.251	1.14202
295.3	1.04611	295.3	1.08445	295.301	1.12476	295.301	1.13734
295.352	1.04527	295.35	1.07894	295.35	1.12373	295.35	1.1199
295.401	1.04685	295.4	1.07896	295.401	1.15043	295.4	1.14887
295.45	1.04723	295.45	1.09034	295.45	1.14013	295.45	1.12803
295.501	1.04821	295.496	1.09584	295.5	1.13761	295.501	1.12255
295.551	1.04937	295.55	1.0857	295.55	1.13146	295.549	1.12985
295.6	1.05124	295.6	1.0751	295.6	1.14147	295.601	1.13371
295.651	1.0526	295.65	1.08417	295.651	1.14099	295.65	1.11166
295.699	1.05246	295.7	1.08161	295.7	1.14416	295.701	1.12866
295.751	1.05401	295.75	1.06458	295.75	1.12793	295.751	1.14305
295.8	1.05375	295.798	1.07377	295.8	1.12319	295.801	1.12445
295.851	1.05775	295.851	1.07388	295.85	1.12456	295.851	1.1335
295.9	1.05649	295.9	1.07389	295.9	1.13206	295.9	1.1335
295.951	1.05905	295.952	1.07664	295.95	1.12077	295.95	1.11162
296	1.0594	296.001	1.07055	295.999	1.11875	296	1.11751
296.049	1.06018	296.05	1.07255	296.051	1.13926	296.05	1.1257
296.101	1.06017	296.1	1.06752	296.099	1.13453	296.1	1.11537
296.151	1.06109	296.151	1.06464	296.15	1.13231	296.15	1.11779
296.201	1.06464	296.2	1.07832	296.201	1.13739	296.2	1.1348
296.25	1.06365	296.25	1.05614	296.25	1.11141	296.249	1.14367
296.3	1.06533	296.302	1.05722	296.301	1.13236	296.299	1.12385
296.351	1.06586	296.35	1.06909	296.35	1.12212	296.35	1.12876
296.4	1.06717	296.4	1.06766	296.4	1.13616	296.398	1.12075
296.45	1.06759	296.449	1.0576	296.45	1.14902	296.451	1.13707
296.501	1.06727	296.5	1.07674	296.501	1.13946	296.501	1.13402
296.55	1.06963	296.551	1.08479	296.55	1.12305	296.55	1.11251
296.6	1.06906	296.601	1.0773	296.602	1.1267	296.6	1.10905
296.649	1.07143	296.651	1.06494	296.652	1.12455	296.65	1.09446
296.7	1.0727	296.7	1.05809	296.7	1.12192	296.7	1.1326
296.752	1.07292	296.75	1.07515	296.75	1.13744	296.748	1.12295
296.8	1.07412	296.8	1.07919	296.8	1.12504	296.801	1.13344
296.85	1.07403	296.849	1.07036	296.851	1.11733	296.85	1.13307
296.901	1.07504	296.899	1.06035	296.896	1.1144	296.901	1.1251
296.951	1.075	296.952	1.05826	296.951	1.1252	296.95	1.12297
297	1.07768	296.999	1.06343	297	1.13659	297	1.11634
297.05	1.07719	297.05	1.06033	297.05	1.12851	297.05	1.11949
297.1	1.07806	297.1	1.0656	297.099	1.14403	297.1	1.10278
297.151	1.07922	297.149	1.06958	297.148	1.14665	297.15	1.12337
297.2	1.07894	297.2	1.07731	297.2	1.12572	297.2	1.12719
297.25	1.08031	297.25	1.07823	297.25	1.13018	297.25	1.12244
297.3	1.07942	297.3	1.06571	297.3	1.13118	297.3	1.1321
297.35	1.08382	297.35	1.0818	297.35	1.12113	297.351	1.12437
297.399	1.08342	297.4	1.06659	297.4	1.14542	297.401	1.10966
297.45	1.08497	297.449	1.06511	297.451	1.13388	297.448	1.12966
297.499	1.08615	297.5	1.04797	297.5	1.11827	297.5	1.12539
297.55	1.08483	297.55	1.05624	297.551	1.1252	297.549	1.12424
297.6	1.08643	297.601	1.06814	297.6	1.13028	297.6	1.13698
297.65	1.08532	297.65	1.04951	297.65	1.114	297.65	1.11589
297.7	1.08727	297.703	1.08226	297.7	1.12247	297.7	1.12172
297.75	1.08784	297.75	1.05801	297.748	1.11959	297.75	1.12007
297.8	1.08767	297.8	1.05084	297.802	1.13577	297.798	1.1222
297.85	1.08856	297.85	1.08167	297.85	1.12314	297.849	1.12656
297.9	1.08717	297.9	1.06255	297.9	1.12494	297.9	1.12109
297.95	1.08933	297.95	1.05527	297.949	1.10903	297.95	1.12661
297.999	1.08949	298	1.05775	298	1.12565	298.001	1.11256
298.05	1.08904	298.05	1.05412	298.05	1.13863	298.048	1.13019
298.1	1.08992	298.102	1.06651	298.1	1.13593	298.1	1.12889
298.151	1.08945	298.15	1.06407	298.15	1.14355	298.15	1.13958
298.2	1.09123	298.2	1.05395	298.2	1.14387	298.2	1.12779
298.252	1.0906	298.251	1.04581	298.25	1.13153	298.25	1.1245
298.3	1.09155	298.301	1.06619	298.298	1.1428	298.301	1.12595
298.35	1.09174	298.349	1.066	298.351	1.12476	298.35	1.1271
298.401	1.09107	298.401	1.05512	298.4	1.1346	298.402	1.12623
298.45	1.09171	298.451	1.05734	298.45	1.13591	298.452	1.11766
298.5	1.09074	298.501	1.05387	298.5	1.12222	298.5	1.12495
298.55	1.09316	298.55	1.05753	298.55	1.13996	298.55	1.12391
298.6	1.09258	298.6	1.06354	298.601	1.12719	298.6	1.12683
298.65	1.09246	298.651	1.0582	298.651	1.13109	298.651	1.13423
298.699	1.09508	298.7	1.06063	298.7	1.14563	298.7	1.13276
298.75	1.09599	298.75	1.05587	298.75	1.12452	298.749	1.11806
298.8	1.09575	298.801	1.05765	298.8	1.12756	298.801	1.11573
298.851	1.09579	298.85	1.0612	298.85	1.13196	298.85	1.10832
298.9	1.09551	298.9	1.04578	298.9	1.13815	298.9	1.12314
298.95	1.09515	298.951	1.0437	298.95	1.13156	298.95	1.11651
299	1.09549	299	1.04104	299	1.14424	299	1.14518
299.05	1.09432	299.05	1.05231	299.05	1.12974	299.05	1.10635
299.1	1.0964	299.102	1.0618	299.1	1.1421	299.1	1.10537
299.15	1.09479	299.15	1.0466	299.152	1.13952	299.15	1.10859
299.201	1.09561	299.2	1.05208	299.201	1.13379	299.201	1.14102
299.25	1.09549	299.251	1.03869	299.25	1.13276	299.25	1.13567
299.3	1.09413	299.301	1.03372	299.3	1.13586	299.3	1.11209
299.348	1.0961	299.351	1.03395	299.35	1.1402	299.35	1.12575
299.401	1.09488	299.4	1.07341	299.4	1.13379	299.4	1.13201
299.451	1.09522	299.451	1.04443	299.45	1.12745	299.451	1.13151
299.5	1.09465	299.501	1.05537	299.5	1.15575	299.5	1.1162
299.55	1.09418	299.55	1.04612	299.548	1.14169	299.55	1.11977
299.597	1.09613	299.6	1.05439	299.6	1.13262	299.601	1.11162
299.651	1.09452	299.648	1.02729	299.65	1.11991	299.651	1.12109
299.699	1.09577	299.7	1.04059	299.701	1.13617	299.701	1.12789
299.75	1.09514	299.75	1.04671	299.75	1.12427	299.75	1.11343
299.8	1.0945	299.8	1.04533	299.8	1.11693	299.801	1.13626
299.85	1.09473	299.85	1.05751	299.85	1.1204	299.85	1.10236
299.9	1.09349	299.901	1.0587	299.9	1.14321	299.902	1.09541
299.951	1.09517	299.95	1.03594	299.949	1.13662	299.951	1.12944
300	1.09383	299.999	1.03221	300.001	1.12477	300.001	1.11564
300.051	1.09346	300.05	1.04862	300.05	1.1188	300.049	1.11109
300.101	1.09339	300.1	1.03325	300.101	1.11066	300.098	1.12773
300.151	1.09225	300.15	1.04982	300.15	1.11735	300.15	1.12055
300.198	1.09286	300.201	1.03933	300.201	1.13675	300.2	1.11142
300.248	1.09158	300.25	1.03822	300.25	1.12658	300.25	1.11488
300.3	1.09372	300.301	1.0311	300.299	1.14852	300.3	1.12642
300.35	1.09222	300.35	1.04538	300.351	1.1276	300.35	1.1012

## Sheet: Fig3c
binding energy	5Pd/Fe	binding energy	5Pd/Fe-C	binding energy	5Pd-C/Fe-C
354	3704	354	4066.5	354	3861.62
353.875	3698.1	353.875	4053.69	353.875	3834.5
353.75	3695.49	353.75	4066.83	353.75	3822.24
353.625	3696.29	353.625	4092.79	353.625	3817.74
353.5	3692.92	353.5	4100.73	353.5	3820.63
353.375	3661.3	353.375	4091.74	353.375	3851.28
353.25	3675.48	353.25	4083.38	353.25	3863.94
353.125	3692.26	353.125	4090.63	353.125	3843.48
353	3709.96	353	4064.5	353	3805.07
352.875	3700.77	352.875	4048.52	352.875	3785.96
352.75	3692.88	352.75	4018.75	352.75	3809.91
352.625	3663	352.625	4043.03	352.625	3823.85
352.5	3668.64	352.5	4032.28	352.5	3824.17
352.375	3681.12	352.375	4017.57	352.375	3829.37
352.25	3683.42	352.25	4005.88	352.25	3831.78
352.125	3675.25	352.125	4040.57	352.125	3833.92
352	3675.43	352	4049.23	352	3830
351.875	3671.13	351.875	4028.46	351.875	3837.64
351.75	3680.07	351.75	4026.34	351.75	3831.36
351.625	3683.85	351.625	4031.39	351.625	3831.68
351.5	3685.46	351.5	4066.91	351.5	3826.32
351.375	3679.65	351.375	4058.58	351.375	3834.11
351.25	3685.66	351.25	4051.88	351.25	3840.04
351.125	3697.2	351.125	4031.16	351.125	3861.2
351	3702.41	351	4069.74	351	3871.8
350.875	3686.36	350.875	4055.07	350.875	3868.12
350.75	3678.38	350.75	4058.44	350.75	3841.34
350.625	3691.81	350.625	4044.42	350.625	3853.94
350.5	3675.98	350.5	4087.13	350.5	3876.92
350.375	3697.26	350.375	4072.52	350.375	3868.45
350.25	3713.87	350.25	4085.97	350.25	3864.79
350.125	3726.35	350.125	4068.79	350.125	3860.36
350	3690.41	350	4079.56	350	3866.83
349.875	3693.63	349.875	4091.96	349.875	3858.56
349.75	3731.72	349.75	4107.99	349.75	3856.47
349.625	3744.05	349.625	4091.3	349.625	3879.36
349.5	3731.71	349.5	4072.14	349.5	3893.47
349.375	3688.08	349.375	4086.97	349.375	3863.72
349.25	3706.87	349.25	4076.01	349.25	3834.04
349.125	3707.92	349.125	4064.68	349.125	3841.66
349	3731.07	349	4068.57	349	3865.96
348.875	3718.71	348.875	4100.65	348.875	3837.47
348.75	3721.77	348.75	4105.57	348.75	3840.51
348.625	3707.29	348.625	4088.08	348.625	3845.49
348.5	3712.63	348.5	4073.4	348.5	3868.7
348.375	3696.88	348.375	4079.52	348.375	3886.46
348.25	3688.98	348.25	4095.5	348.25	3906.01
348.125	3668.62	348.125	4064.11	348.125	3925.02
348	3677.18	348	4042.27	348	3895.46
347.875	3720.62	347.875	4025.7	347.875	3879.02
347.75	3708.7	347.75	4059.34	347.75	3867.35
347.625	3687.43	347.625	4046.13	347.625	3868.91
347.5	3659.7	347.5	4045.76	347.5	3831.69
347.375	3664.57	347.375	4017.23	347.375	3804.15
347.25	3661.76	347.25	4026.19	347.25	3825.39
347.125	3681.62	347.125	4010.36	347.125	3852.31
347	3671.51	347	4000.2	347	3831.4
346.875	3641.48	346.875	3979.48	346.875	3795.49
346.75	3629.65	346.75	3976.25	346.75	3798.82
346.625	3641.95	346.625	3965.8	346.625	3802.79
346.5	3674.26	346.5	3971.45	346.5	3789.46
346.375	3676.5	346.375	3975.36	346.375	3800.82
346.25	3647.8	346.25	3988.75	346.25	3840.02
346.125	3626.37	346.125	4000.46	346.125	3848.9
346	3658.73	346	4014.18	346	3822.33
345.875	3653.58	345.875	4032.15	345.875	3823.72
345.75	3640.65	345.75	4024.36	345.75	3810.96
345.625	3638.38	345.625	4046.45	345.625	3827.06
345.5	3703.7	345.5	4062.2	345.5	3833.05
345.375	3721.13	345.375	4091.21	345.375	3850.32
345.25	3718.66	345.25	4067.39	345.25	3851.26
345.125	3709.65	345.125	4074.31	345.125	3867.47
345	3731.58	345	4079.63	345	3880.08
344.875	3744.41	344.875	4103.79	344.875	3885.59
344.75	3757.89	344.75	4118.07	344.75	3895.3
344.625	3757	344.625	4134.96	344.625	3912.08
344.5	3755.49	344.5	4158.7	344.5	3936.49
344.375	3760.12	344.375	4167.86	344.375	3967.29
344.25	3782.96	344.25	4188.6	344.25	4000.42
344.125	3792.62	344.125	4193.27	344.125	4036.87
344	3810.09	344	4225.96	344	4057.58
343.875	3828.08	343.875	4241.49	343.875	4053.21
343.75	3852.9	343.75	4290.63	343.75	4046.41
343.625	3862.5	343.625	4352.26	343.625	4070.65
343.5	3906.75	343.5	4391.47	343.5	4105.83
343.375	3944.84	343.375	4423.81	343.375	4147.12
343.25	3980.43	343.25	4447.49	343.25	4173.2
343.125	4002.12	343.125	4515.3	343.125	4201.26
343	4056.81	343	4566.48	343	4263.19
342.875	4128.07	342.875	4682.4	342.875	4344.56
342.75	4230.72	342.75	4770.52	342.75	4423.38
342.625	4341.78	342.625	4909.04	342.625	4532.86
342.5	4454.48	342.5	5068.09	342.5	4652.16
342.375	4609.09	342.375	5308.66	342.375	4819.25
342.25	4810.39	342.25	5568.58	342.25	5014.13
342.125	5046.45	342.125	5856.28	342.125	5285.31
342	5278.39	342	6212.36	342	5523.37
341.875	5492.42	341.875	6558.96	341.875	5794.31
341.75	5693.92	341.75	6879.14	341.75	6064.68
341.625	5851.39	341.625	7110.11	341.625	6328.1
341.5	5951.71	341.5	7283.13	341.5	6530.79
341.375	5951.35	341.375	7302.43	341.375	6635.35
341.25	5880.74	341.25	7259.41	341.25	6644.35
341.125	5737.83	341.125	7058.87	341.125	6552.13
341	5531.58	341	6783.44	341	6395.35
340.875	5261.01	340.875	6422.35	340.875	6111.17
340.75	4969.92	340.75	6059.34	340.75	5752.77
340.625	4707.24	340.625	5620.4	340.625	5374.93
340.5	4472.12	340.5	5211.54	340.5	5058.87
340.375	4239.85	340.375	4867.11	340.375	4719.9
340.25	4070.27	340.25	4578.27	340.25	4429.72
340.125	3940.81	340.125	4354.84	340.125	4240.5
340	3855.48	340	4204.64	340	4105.06
339.875	3765.77	339.875	4077.14	339.875	3961.38
339.75	3704.53	339.75	3959.08	339.75	3862.27
339.625	3637.32	339.625	3865.79	339.625	3801.07
339.5	3593.38	339.5	3831.38	339.5	3747.16
339.375	3560.34	339.375	3814.86	339.375	3701.92
339.25	3549.74	339.25	3812.14	339.25	3693.08
339.125	3544.21	339.125	3812.25	339.125	3672.52
339	3532.86	339	3833.06	339	3692.57
338.875	3538.68	338.875	3848.38	338.875	3684.35
338.75	3544.83	338.75	3873.93	338.75	3683.96
338.625	3572.62	338.625	3879.81	338.625	3677.24
338.5	3599.08	338.5	3909.36	338.5	3717.04
338.375	3635.86	338.375	3960.25	338.375	3753.52
338.25	3670.13	338.25	4025.03	338.25	3792.58
338.125	3717.96	338.125	4062.41	338.125	3860.36
338	3767.82	338	4126.38	338	3931.1
337.875	3810.74	337.875	4204.9	337.875	4006.92
337.75	3879.27	337.75	4316.72	337.75	4062.33
337.625	4000.4	337.625	4456.3	337.625	4141.41
337.5	4126.78	337.5	4645.31	337.5	4253.42
337.375	4296.43	337.375	4808.13	337.375	4411.38
337.25	4489.58	337.25	5069.25	337.25	4613.14
337.125	4760.89	337.125	5404.71	337.125	4880.89
337	5039.05	337	5868.61	337	5173.85
336.875	5406.9	336.875	6306.33	336.875	5484.42
336.75	5791.7	336.75	6805.65	336.75	5898.99
336.625	6177.9	336.625	7305.83	336.625	6328.32
336.5	6451.31	336.5	7851.93	336.5	6755.59
336.375	6715.14	336.375	8277.87	336.375	7143.06
336.25	6905.88	336.25	8618.18	336.25	7542.1
336.125	6986.57	336.125	8759	336.125	7753.63
336	6896.82	336	8735.95	336	7875.94
335.875	6672.64	335.875	8488.75	335.875	7805.49
335.75	6341.98	335.75	8096.4	335.75	7596.37
335.625	5925.2	335.625	7498.67	335.625	7155.13
335.5	5515.78	335.5	6885.02	335.5	6678.28
335.375	5133.18	335.375	6254.01	335.375	6106.12
335.25	4762.54	335.25	5656.34	335.25	5579.69
335.125	4405.11	335.125	5083.21	335.125	5042.52
335	4105.74	335	4621.73	335	4618.91
334.875	3886.39	334.875	4230.64	334.875	4234.19
334.75	3694.58	334.75	3954.95	334.75	3961.1
334.625	3551.94	334.625	3753.69	334.625	3765.03
334.5	3451.24	334.5	3600.83	334.5	3624.21
334.375	3378.33	334.375	3471.1	334.375	3472.88
334.25	3313.54	334.25	3408.23	334.25	3363.35
334.125	3258.03	334.125	3363.94	334.125	3280.57
334	3198.34	334	3303.48	334	3230.34
333.875	3162.89	333.875	3267.23	333.875	3212.53
333.75	3138.43	333.75	3241.05	333.75	3199.54
333.625	3148.04	333.625	3234.71	333.625	3189.96
333.5	3141.93	333.5	3194.07	333.5	3178.83
333.375	3129.94	333.375	3205.1	333.375	3196.51
333.25	3112.33	333.25	3222.07	333.25	3160.02
333.125	3108.37	333.125	3211.92	333.125	3137.57
333	3090.53	333	3178.14	333	3114.38
332.875	3067.46	332.875	3182.9	332.875	3111.84
332.75	3053.22	332.75	3190.01	332.75	3098.42
332.625	3053.13	332.625	3177.53	332.625	3108.54
332.5	3072.12	332.5	3177.4	332.5	3112.12
332.375	3076.26	332.375	3188.2	332.375	3113.38
332.25	3089.82	332.25	3190.36	332.25	3105.16
332.125	3095.32	332.125	3178.42	332.125	3108.79
332	3107.36	332	3181.32	332	3103.93
331.875	3084.17	331.875	3185.75	331.875	3097.98
331.75	3074.92	331.75	3178.55	331.75	3097.35
331.625	3073.57	331.625	3167.31	331.625	3104.03
331.5	3084.75	331.5	3179.31	331.5	3133.07
331.375	3092.21	331.375	3166.13	331.375	3109.85
331.25	3088.36	331.25	3145.13	331.25	3102.72
331.125	3068.19	331.125	3140.32	331.125	3071.83
331	3063.94	331	3170.14	331	3081.59
330.875	3061.2	330.875	3157.58	330.875	3078.72
330.75	3062.13	330.75	3168.91	330.75	3094.69
330.625	3028.25	330.625	3172.56	330.625	3100.03
330.5	3037.69	330.5	3180.84	330.5	3087.72
330.375	3066.32	330.375	3152.52	330.375	3091.25
330.25	3089.8	330.25	3147.62	330.25	3073.51
330.125	3066.75	330.125	3152.56	330.125	3085.15
330	3065.78	330	3153.14	330	3077.5
329.875	3073.5	329.875	3161.23	329.875	3084.44
329.75	3069.83	329.75	3171.7	329.75	3067.84
329.625	3067.49	329.625	3173.21	329.625	3068.48
329.5	3064.5	329.5	3159.84	329.5	3075.92
329.375	3066.79	329.375	3157.04	329.375	3100.49
329.25	3059.9	329.25	3167.03	329.25	3116.07
329.125	3064.33	329.125	3179.7	329.125	3130.98
329	3075.83	329	3186.25	329	3128.72
328.875	3076.19	328.875	3165.42	328.875	3104.43
328.75	3095.44	328.75	3152.28	328.75	3105.68
328.625	3088.8	328.625	3157.25	328.625	3120.01
328.5	3089.66	328.5	3174.17	328.5	3142.84
328.375	3066.53	328.375	3170.52	328.375	3103.2
328.25	3081.5	328.25	3152.96	328.25	3115.56
328.125	3078.83	328.125	3156.84	328.125	3114.71
328	3082.03	328	3177.2	328	3118.24
327.875	3057.33	327.875	3178.63	327.875	3083.16
327.75	3057.85	327.75	3155.28	327.75	3108.85
327.625	3059.87	327.625	3168.83	327.625	3122.64
327.5	3053.09	327.5	3183.52	327.5	3101.65
327.375	3065.39	327.375	3175.39	327.375	3073.08
327.25	3065.84	327.25	3166.03	327.25	3077.49
327.125	3070.89	327.125	3163.27	327.125	3102.27
327	3066.43	327	3171.23	327	3109.87
326.875	3093	326.875	3195.02	326.875	3100.74
326.75	3079.05	326.75	3211.78	326.75	3100.61
326.625	3066.54	326.625	3174.3	326.625	3101.18
326.5	3059.62	326.5	3141.67	326.5	3136.12
326.375	3043.63	326.375	3148.68	326.375	3121.11
326.25	3051.88	326.25	3180.73	326.25	3116.75
326.125	3072.35	326.125	3185.32	326.125	3095.78
326	3063.67	326	3158.67	326	3093.84

## Sheet: Fig3d
	Pd/CNT		Pd-13C/CNT
249.98	-11898.4	249.98	-16190.7
249.9	-11712.2	249.9	-16141.6
249.819	-11527.4	249.819	-16091
249.738	-11343.9	249.738	-16038
249.657	-11161.5	249.657	-15981.9
249.576	-10979.9	249.576	-15921.7
249.495	-10798.6	249.495	-15857
249.414	-10617.1	249.414	-15787.1
249.333	-10434.8	249.333	-15711.8
249.252	-10251	249.252	-15630.8
249.171	-10065.1	249.171	-15543.9
249.09	-9876.37	249.09	-15451.3
249.009	-9684.13	249.009	-15353.1
248.928	-9487.76	248.928	-15249.6
248.847	-9286.71	248.847	-15140.9
248.767	-9080.49	248.767	-15027.6
248.686	-8868.73	248.686	-14910
248.605	-8651.18	248.605	-14788.6
248.524	-8427.7	248.524	-14664
248.443	-8198.3	248.443	-14536.7
248.362	-7963.09	248.362	-14407.3
248.281	-7722.31	248.281	-14276.5
248.2	-7476.34	248.2	-14144.9
248.119	-7225.64	248.119	-14013.3
248.038	-6970.78	248.038	-13882.4
247.957	-6712.41	247.957	-13752.9
247.876	-6451.3	247.876	-13625.8
247.795	-6188.26	247.795	-13501.7
247.714	-5924.19	247.714	-13381.5
247.634	-5660.07	247.634	-13265.8
247.553	-5396.94	247.553	-13155.4
247.472	-5135.91	247.472	-13050.9
247.391	-4878.15	247.391	-12952.9
247.31	-4624.87	247.31	-12861.9
247.229	-4377.35	247.229	-12778.3
247.148	-4136.88	247.148	-12702.4
247.067	-3904.75	247.067	-12634.2
246.986	-3682.23	246.986	-12573.9
246.905	-3470.54	246.905	-12521.4
246.824	-3270.83	246.824	-12476.4
246.743	-3084.12	246.743	-12438.7
246.662	-2911.28	246.662	-12407.9
246.581	-2753.01	246.581	-12383.4
246.501	-2609.83	246.501	-12364.7
246.42	-2482.02	246.42	-12351.3
246.339	-2369.67	246.339	-12342.3
246.258	-2272.67	246.258	-12337.2
246.177	-2190.69	246.177	-12335.1
246.096	-2123.22	246.096	-12335.3
246.015	-2069.59	246.015	-12337
245.934	-2029.01	245.934	-12339.4
245.853	-2000.55	245.853	-12341.7
245.772	-1983.22	245.772	-12343.2
245.691	-1975.97	245.691	-12343.3
245.61	-1977.73	245.61	-12341.4
245.529	-1987.43	245.529	-12337.2
245.448	-2004.02	245.448	-12330.4
245.368	-2026.47	245.368	-12320.8
245.287	-2053.82	245.287	-12308.7
245.206	-2085.2	245.206	-12294.3
245.125	-2119.77	245.125	-12277.8
245.044	-2156.81	245.044	-12259.9
244.963	-2195.68	244.963	-12241.1
244.882	-2235.82	244.882	-12222.1
244.801	-2276.74	244.801	-12203.3
244.72	-2318.05	244.72	-12185.6
244.639	-2359.4	244.639	-12169.3
244.558	-2400.46	244.558	-12154.8
244.477	-2440.94	244.477	-12142.7
244.396	-2480.52	244.396	-12133
244.315	-2518.87	244.315	-12125.8
244.235	-2555.6	244.235	-12121.1
244.154	-2590.28	244.154	-12118.9
244.073	-2622.39	244.073	-12118.8
243.992	-2651.41	243.992	-12120.5
243.911	-2676.74	243.911	-12123.6
243.83	-2697.81	243.83	-12127.7
243.749	-2714.06	243.749	-12132.4
243.668	-2724.99	243.668	-12137.3
243.587	-2730.16	243.587	-12141.9
243.506	-2729.29	243.506	-12146.1
243.425	-2722.19	243.425	-12149.6
243.344	-2708.87	243.344	-12152.5
243.263	-2689.47	243.263	-12154.5
243.182	-2664.35	243.182	-12156
243.102	-2634.01	243.102	-12156.9
243.021	-2599.13	243.021	-12157.5
242.94	-2560.54	242.94	-12158
242.859	-2519.19	242.859	-12158.5
242.778	-2476.13	242.778	-12159.3
242.697	-2432.47	242.697	-12160.3
242.616	-2389.37	242.616	-12161.8
242.535	-2347.98	242.535	-12163.7
242.454	-2309.43	242.454	-12165.8
242.373	-2274.79	242.373	-12168.1
242.292	-2245.06	242.292	-12170.3
242.211	-2221.19	242.211	-12172.2
242.13	-2204.01	242.13	-12173.3
242.049	-2194.27	242.049	-12173.5
241.969	-2192.65	241.969	-12172.1
241.888	-2199.76	241.888	-12168.8
241.807	-2216.12	241.807	-12163.1
241.726	-2242.22	241.726	-12154.5
241.645	-2278.48	241.645	-12142.6
241.564	-2325.3	241.564	-12126.7
241.483	-2383.03	241.483	-12106.5
241.402	-2452.01	241.402	-12081.6
241.321	-2532.54	241.321	-12051.4
241.24	-2624.96	241.24	-12015.9
241.159	-2729.56	241.159	-11974.8
241.078	-2846.65	241.078	-11928.1
240.997	-2976.53	240.997	-11875.7
240.916	-3119.49	240.916	-11818.1
240.836	-3275.78	240.836	-11755.4
240.755	-3445.58	240.755	-11688.1
240.674	-3629.03	240.674	-11616.7
240.593	-3826.15	240.593	-11541.7
240.512	-4036.86	240.512	-11463.7
240.431	-4260.94	240.431	-11383.3
240.35	-4498.01	240.35	-11301
240.269	-4747.54	240.269	-11217.2
240.188	-5008.82	240.188	-11132.4
240.107	-5280.97	240.107	-11046.9
240.026	-5562.91	240.026	-10961.2
239.945	-5853.43	239.945	-10875.5
239.864	-6151.13	239.864	-10790.3
239.783	-6454.53	239.783	-10705.9
239.703	-6762.01	239.703	-10622.8
239.622	-7071.95	239.622	-10541.4
239.541	-7382.72	239.541	-10462.2
239.46	-7692.76	239.46	-10385.8
239.379	-8000.67	239.379	-10312.8
239.298	-8305.23	239.298	-10243.7
239.217	-8605.49	239.217	-10178.9
239.136	-8900.8	239.136	-10119
239.055	-9190.83	239.055	-10064.1
238.974	-9475.6	238.974	-10014.6
238.893	-9755.43	238.893	-9970.32
238.812	-10030.9	238.812	-9931.2
238.731	-10303	238.731	-9896.95
238.65	-10572.5	238.65	-9867.16
238.57	-10840.5	238.57	-9841.31
238.489	-11108.1	238.489	-9818.82
238.408	-11376.4	238.408	-9799.1
238.327	-11646.1	238.327	-9781.56
238.246	-11917.9	238.246	-9765.67
238.165	-12192.5	238.165	-9750.99
238.084	-12470	238.084	-9737.19
238.003	-12750.6	238.003	-9724.07
237.922	-13034.2	237.922	-9711.57
237.841	-13320.6	237.841	-9699.72
237.76	-13609.5	237.76	-9688.64
237.679	-13900.3	237.679	-9678.54
237.598	-14192.7	237.598	-9669.6
237.517	-14486.3	237.517	-9662
237.437	-14780.4	237.437	-9655.8
237.356	-15074.7	237.356	-9651.01
237.275	-15368.8	237.275	-9647.46
237.194	-15662.5	237.194	-9644.87
237.113	-15955.5	237.113	-9642.81
237.032	-16247.6	237.032	-9640.74
236.951	-16538.8	236.951	-9638.02
236.87	-16829	236.87	-9633.98
236.789	-17118.3	236.789	-9627.98
236.708	-17406.5	236.708	-9619.42
236.627	-17693.8	236.627	-9607.79
236.546	-17980.2	236.546	-9592.74
236.465	-18265.8	236.465	-9574.09
236.384	-18550.5	236.384	-9551.8
236.304	-18834.4	236.304	-9526.04
236.223	-19117.6	236.223	-9497.1
236.142	-19400.2	236.142	-9465.43
236.061	-19682.3	236.061	-9431.56
235.98	-19964.1	235.98	-9396.1
235.899	-20245.8	235.899	-9359.71
235.818	-20527.5	235.818	-9323.01
235.737	-20809.4	235.737	-9286.63
235.656	-21091.6	235.656	-9251.13
235.575	-21374.3	235.575	-9217.02
235.494	-21657.3	235.494	-9184.7
235.413	-21940.7	235.413	-9154.49
235.332	-22224.1	235.332	-9126.62
235.251	-22507.3	235.251	-9101.21
235.171	-22789.7	235.171	-9078.26
235.09	-23070.9	235.09	-9057.7
235.009	-23350.3	235.009	-9039.33
234.928	-23627	234.928	-9022.91
234.847	-23900.6	234.847	-9008.11
234.766	-24170.2	234.766	-8994.61
234.685	-24435.2	234.685	-8982.07
234.604	-24694.9	234.604	-8970.25
234.523	-24948.9	234.523	-8958.97
234.442	-25196.4	234.442	-8948.19
234.361	-25437.1	234.361	-8938.02
234.28	-25670.5	234.28	-8928.73
234.199	-25896	234.199	-8920.73
234.118	-26113.3	234.118	-8914.59
234.038	-26321.8	234.038	-8910.94
233.957	-26521.2	233.957	-8910.51
233.876	-26711	233.876	-8914.04
233.795	-26890.7	233.795	-8922.25
233.714	-27060	233.714	-8935.85
233.633	-27218.5	233.633	-8955.48
233.552	-27366	233.552	-8981.72
233.471	-27502.2	233.471	-9015.08
233.39	-27627	233.39	-9056
233.309	-27740.2	233.309	-9104.86
233.228	-27841.9	233.228	-9161.98
233.147	-27932	233.147	-9227.62
233.066	-28010.5	233.066	-9301.99
232.985	-28077.7	232.985	-9385.27
232.905	-28133.5	232.905	-9477.58
232.824	-28178	232.824	-9579.03
232.743	-28211.5	232.743	-9689.71
232.662	-28234	232.662	-9809.72
232.581	-28245.8	232.581	-9939.15
232.5	-28247	232.5	-10078.1
232.419	-28238	232.419	-10226.6
232.338	-28219	232.338	-10384.8
232.257	-28190.4	232.257	-10552.7
232.176	-28152.5	232.176	-10730.3
232.095	-28105.6	232.095	-10917.6
232.014	-28050.2	232.014	-11114.3
231.933	-27986.4	231.933	-11320.2
231.852	-27914.6	231.852	-11535
231.772	-27835.1	231.772	-11758.4
231.691	-27748	231.691	-11990
231.61	-27653.5	231.61	-12229.4
231.529	-27551.9	231.529	-12476.2
231.448	-27443.2	231.448	-12730.1
231.367	-27327.8	231.367	-12990.6
231.286	-27206	231.286	-13257.6
231.205	-27078	231.205	-13530.8
231.124	-26944.3	231.124	-13809.7
231.043	-26805.2	231.043	-14094.2
230.962	-26661.2	230.962	-14383.8
230.881	-26512.7	230.881	-14678.2
230.8	-26359.9	230.8	-14976.8
230.719	-26203.3	230.719	-15279.2
230.638	-26042.9	230.638	-15584.6
230.558	-25878.9	230.558	-15892.1
230.477	-25711.4	230.477	-16201
230.396	-25540.2	230.396	-16510.3
230.315	-25365.2	230.315	-16818.9
230.234	-25186.3	230.234	-17125.7
230.153	-25003.2	230.153	-17429.8
230.072	-24815.9	230.072	-17730.1
229.991	-24624.2	229.991	-18025.7
229.91	-24428.1	229.91	-18315.9
229.829	-24227.4	229.829	-18600
229.748	-24022.4	229.748	-18877.8
229.667	-23813.2	229.667	-19148.8
229.586	-23600	229.586	-19413.2
229.506	-23383.2	229.506	-19671
229.425	-23163.2	229.425	-19922.4
229.344	-22940.5	229.344	-20167.7
229.263	-22715.8	229.263	-20407.1
229.182	-22489.6	229.182	-20641
229.101	-22262.8	229.101	-20869.3
229.02	-22035.9	229.02	-21092.3
228.939	-21809.8	228.939	-21310
228.858	-21585.3	228.858	-21522.3
228.777	-21362.9	228.777	-21729
228.696	-21143.5	228.696	-21930
228.615	-20927.6	228.615	-22125.1
228.534	-20715.7	228.534	-22314
228.453	-20508.3	228.453	-22496.5
228.373	-20305.7	228.373	-22672.5
228.292	-20108.3	228.292	-22841.7
228.211	-19916.2	228.211	-23004
228.13	-19729.6	228.13	-23159.3
228.049	-19548.6	228.049	-23307.5
227.968	-19373.4	227.968	-23448.5
227.887	-19204	227.887	-23582.2
227.806	-19040.6	227.806	-23708.7
227.725	-18883.3	227.725	-23827.8
227.644	-18732.2	227.644	-23939.6
227.563	-18587.7	227.563	-24044.2
227.482	-18450	227.482	-24141.8
227.401	-18319.4	227.401	-24232.3
227.32	-18196.3	227.32	-24315.9
227.239	-18081	227.239	-24392.8
227.159	-17974.1	227.159	-24463.1
227.078	-17875.8	227.078	-24526.8
226.997	-17786.6	226.997	-24584
226.916	-17706.7	226.916	-24634.6
226.835	-17636.4	226.835	-24678.6
226.754	-17576	226.754	-24715.7
226.673	-17525.3	226.673	-24745.7
226.592	-17484.5	226.592	-24768.2
226.511	-17453.3	226.511	-24782.8
226.43	-17431.5	226.43	-24789.2
226.349	-17418.8	226.349	-24787.1
226.268	-17414.8	226.268	-24776
226.187	-17418.9	226.187	-24755.7
226.107	-17430.6	226.107	-24726.1
226.026	-17449.4	226.026	-24687.2
225.945	-17474.5	225.945	-24639.1
225.864	-17505.4	225.864	-24582
225.783	-17541.4	225.783	-24516.3
225.702	-17581.6	225.702	-24442.1
225.621	-17625.3	225.621	-24360.1
225.54	-17671.5	225.54	-24270.5
225.459	-17719.5	225.459	-24173.9
225.378	-17768.2	225.378	-24070.4
225.297	-17816.6	225.297	-23960.4
225.216	-17863.9	225.216	-23844.2
225.135	-17909	225.135	-23721.8
225.054	-17951.1	225.054	-23593.2
224.974	-17989.6	224.974	-23458.6
224.893	-18023.6	224.893	-23317.9
224.812	-18052.8	224.812	-23170.9
224.731	-18076.7	224.731	-23017.6
224.65	-18095.2	224.65	-22857.8
224.569	-18108.1	224.569	-22691.5
224.488	-18115.4	224.488	-22518.6
224.407	-18117.2	224.407	-22338.8
224.326	-18113.9	224.326	-22152.1
224.245	-18105.7	224.245	-21958.4
224.164	-18093	224.164	-21757.7
224.083	-18076.4	224.083	-21549.9
224.002	-18056.3	224.002	-21334.9
223.921	-18033.3	223.921	-21112.7
223.84	-18008	223.84	-20883.3
223.76	-17980.9	223.76	-20646.6
223.679	-17952.8	223.679	-20402.7
223.598	-17924.2	223.598	-20151.4
223.517	-17895.7	223.517	-19892.8
223.436	-17867.8	223.436	-19626.9
223.355	-17841.2	223.355	-19353.7
223.274	-17816.2	223.274	-19073.3
223.193	-17793.5	223.193	-18785.7
223.112	-17773.3	223.112	-18491.1
223.031	-17756	223.031	-18190.1
222.95	-17741.9	222.95	-17882.9
222.869	-17731	222.869	-17570.2
222.788	-17723.4	222.788	-17253
222.707	-17718.9	222.707	-16932
222.627	-17717.3	222.627	-16608.5
222.546	-17718.2	222.546	-16283.9
222.465	-17721.3	222.465	-15959.4
222.384	-17725.8	222.384	-15636.6
222.303	-17731.3	222.303	-15317.1
222.222	-17737.1	222.222	-15002.4
222.141	-17742.5	222.141	-14693.9
222.06	-17747.2	222.06	-14393
221.979	-17750.6	221.979	-14100.8
221.898	-17752.3	221.898	-13818.3
221.817	-17752.1	221.817	-13546.3
221.736	-17749.9	221.736	-13285.3
221.655	-17745.8	221.655	-13035.6
221.574	-17739.8	221.574	-12797.2
221.494	-17732.1	221.494	-12569.9
221.413	-17723.1	221.413	-12353.5
221.332	-17712.9	221.332	-12147.5
221.251	-17701.8	221.251	-11951.3
221.17	-17689.9	221.17	-11764.2
221.089	-17677.4	221.089	-11585.7
221.008	-17664.1	221.008	-11415
220.927	-17650	220.927	-11251.6
220.846	-17634.8	220.846	-11094.9
220.765	-17618.1	220.765	-10944.5
220.684	-17599.6	220.684	-10799.9
220.603	-17578.8	220.603	-10660.9
220.522	-17555.3	220.522	-10527.2
220.441	-17528.8	220.441	-10398.7
220.361	-17499	220.361	-10275.3
220.28	-17465.8	220.28	-10156.8
220.199	-17429	220.199	-10043.3
220.118	-17389	220.118	-9934.79
220.037	-17345.9	220.037	-9831.23
219.956	-17300.1	219.956	-9732.68
219.875	-17252.2	219.875	-9639.2
219.794	-17202.5	219.794	-9550.87
219.713	-17151.7	219.713	-9467.82
219.632	-17100.2	219.632	-9390.21
219.551	-17048.5	219.551	-9318.26
219.47	-16996.9	219.47	-9252.2
219.389	-16945.9	219.389	-9192.32
219.308	-16895.5	219.308	-9138.93
219.228	-16846	219.228	-9092.33
219.147	-16797.3	219.147	-9052.79
219.066	-16749.5	219.066	-9020.58
218.985	-16702.5	218.985	-8995.88
218.904	-16656	218.904	-8978.79
218.823	-16610	218.823	-8969.34
218.742	-16564.2	218.742	-8967.43
218.661	-16518.2	218.661	-8972.81
218.58	-16471.9	218.58	-8985.15
218.499	-16424.7	218.499	-9003.94
218.418	-16376.4	218.418	-9028.56
218.337	-16326.6	218.337	-9058.22
218.256	-16274.7	218.256	-9092.06
218.175	-16220.5	218.175	-9129.08
218.095	-16163.5	218.095	-9168.22
218.014	-16103.4	218.014	-9208.37
217.933	-16039.7	217.933	-9248.43
217.852	-15972.2	217.852	-9287.33
217.771	-15900.7	217.771	-9324.12
217.69	-15825	217.69	-9357.97
217.609	-15744.8	217.609	-9388.25
217.528	-15660.1	217.528	-9414.54
217.447	-15570.8	217.447	-9436.65
217.366	-15477	217.366	-9454.61
217.285	-15378.5	217.285	-9468.67
217.204	-15275.5	217.204	-9479.28
217.123	-15168.1	217.123	-9487.02
217.042	-15056.5	217.042	-9492.57
216.962	-14940.8	216.962	-9496.67
216.881	-14821.4	216.881	-9500.05
216.8	-14698.5	216.8	-9503.42
216.719	-14572.3	216.719	-9507.39
216.638	-14443.1	216.638	-9512.48
216.557	-14311.1	216.557	-9519.07
216.476	-14176.5	216.476	-9527.37
216.395	-14039.3	216.395	-9537.44
216.314	-13899.8	216.314	-9549.18
216.233	-13758	216.233	-9562.28
216.152	-13613.8	216.152	-9576.34
216.071	-13467.2	216.071	-9590.79
215.99	-13318.3	215.99	-9604.98
215.909	-13167	215.909	-9618.21
215.829	-13013.5	215.829	-9629.78
215.748	-12857.7	215.748	-9638.97
215.667	-12700	215.667	-9645.17
215.586	-12540.5	215.586	-9647.83
215.505	-12379.4	215.505	-9646.49
215.424	-12217	215.424	-9640.79
215.343	-12053.8	215.343	-9630.48
215.262	-11890	215.262	-9615.34
215.181	-11726	215.181	-9595.24
215.1	-11562	215.1	-9570.03
215.019	-11398.3	215.019	-9539.6
214.938	-11235.1	214.938	-9503.82
214.857	-11072.5	214.857	-9462.57
214.776	-10910.5	214.776	-9415.72
214.696	-10748.9	214.696	-9363.23
214.615	-10587.7	214.615	-9305.08
214.534	-10426.5	214.534	-9241.39
214.453	-10265.1	214.453	-9172.43
214.372	-10103.1	214.372	-9098.59
214.291	-9940.18	214.291	-9020.45
214.21	-9775.92	214.21	-8938.78
214.129	-9609.96	214.129	-8854.46
214.048	-9441.99	214.048	-8768.49
213.967	-9271.67	213.967	-8681.93
213.886	-9098.76	213.886	-8595.88
213.805	-8923.01	213.805	-8511.34
213.724	-8744.22	213.724	-8429.26
213.643	-8562.2	213.643	-8350.39
213.563	-8376.82	213.563	-8275.33
213.482	-8187.96	213.482	-8204.45
213.401	-7995.56	213.401	-8137.9
213.32	-7799.61	213.32	-8075.63
213.239	-7600.17	213.239	-8017.4
213.158	-7397.37	213.158	-7962.81
213.077	-7191.42	213.077	-7911.35
212.996	-6982.62	212.996	-7862.42
212.915	-6771.34	212.915	-7815.38
212.834	-6557.99	212.834	-7769.59
212.753	-6343.07	212.753	-7724.42
212.672	-6127.08	212.672	-7679.31
212.591	-5910.55	212.591	-7633.76
212.51	-5694	212.51	-7587.36
212.43	-5477.94	212.43	-7539.81
212.349	-5262.81	212.349	-7490.94
212.268	-5049.01	212.268	-7440.66
212.187	-4836.83	212.187	-7389.02
212.106	-4626.49	212.106	-7336.14
212.025	-4418.07	212.025	-7282.23
211.944	-4211.55	211.944	-7227.56
211.863	-4006.81	211.863	-7172.43
211.782	-3803.64	211.782	-7117.12
211.701	-3601.76	211.701	-7061.89
211.62	-3400.86	211.62	-7006.95
211.539	-3200.63	211.539	-6952.4
211.458	-3000.78	211.458	-6898.22
211.377	-2801.06	211.377	-6844.26
211.297	-2601.3	211.297	-6790.17
211.216	-2401.4	211.216	-6735.45
211.135	-2201.35	211.135	-6679.43
211.054	-2001.22	211.054	-6621.25
210.973	-1801.17	210.973	-6559.91
210.892	-1601.42	210.892	-6494.32
210.811	-1402.27	210.811	-6423.26
210.73	-1204.09	210.73	-6345.52
210.649	-1007.29	210.649	-6259.88
210.568	-812.327	210.568	-6165.17
210.487	-619.715	210.487	-6060.31
210.406	-429.959	210.406	-5944.33
210.325	-243.579	210.325	-5816.38
210.244	-61.0586	210.244	-5675.78
210.164	117.149	210.164	-5521.97
210.083	290.66	210.083	-5354.51
210.002	459.147	210.002	-5173.08
209.921	622.357	209.921	-4977.44
209.84	780.081	209.84	-4767.43
209.759	932.157	209.759	-4542.92
209.678	1078.42	209.678	-4303.85
209.597	1218.7	209.597	-4050.19
209.516	1352.78	209.516	-3782.02
209.435	1480.39	209.435	-3499.5
209.354	1601.19	209.354	-3202.92
209.273	1714.75	209.273	-2892.74
209.192	1820.6	209.192	-2569.61
209.111	1918.2	209.111	-2234.38
209.031	2007.01	209.031	-1888.11
208.95	2086.47	208.95	-1532.03
208.869	2156.05	208.869	-1167.54
208.788	2215.3	208.788	-796.177
208.707	2263.81	208.707	-419.534
208.626	2301.31	208.626	-39.2499
208.545	2327.61	208.545	343.039
208.464	2342.64	208.464	725.736
208.383	2346.43	208.383	1107.3
208.302	2339.14	208.302	1486.25
208.221	2320.97	208.221	1861.18
208.14	2292.25	208.14	2230.75
208.059	2253.35	208.059	2593.68
207.978	2204.7	207.978	2948.69
207.898	2146.76	207.898	3294.55
207.817	2080.01	207.817	3630.03
207.736	2004.94	207.736	3953.92
207.655	1922.03	207.655	4264.97
207.574	1831.71	207.574	4561.96
207.493	1734.4	207.493	4843.65
207.412	1630.4	207.412	5108.86
207.331	1519.97	207.331	5356.4
207.25	1403.26	207.25	5585.19
207.169	1280.33	207.169	5794.23
207.088	1151.13	207.088	5982.65
207.007	1015.52	207.007	6149.76
206.926	873.277	206.926	6295.06
206.845	724.126	206.845	6418.29
206.765	567.728	206.765	6519.45
206.684	403.734	206.684	6598.8
206.603	231.788	206.603	6656.85
206.522	51.5618	206.522	6694.36
206.441	-137.235	206.441	6712.33
206.36	-334.827	206.36	6711.91
206.279	-541.371	206.279	6694.42
206.198	-756.933	206.198	6661.29
206.117	-981.492	206.117	6614.01
206.036	-1214.93	206.036	6554.11
205.955	-1457.02	205.955	6483.11
205.874	-1707.46	205.874	6402.49
205.793	-1965.84	205.793	6313.66
205.712	-2231.65	205.712	6217.94
205.632	-2504.3	205.632	6116.5
205.551	-2783.11	205.551	6010.36
205.47	-3067.37	205.47	5900.39
205.389	-3356.27	205.389	5787.26
205.308	-3649.01	205.308	5671.47
205.227	-3944.78	205.227	5553.36
205.146	-4242.81	205.146	5433.14
205.065	-4542.39	205.065	5310.91
204.984	-4842.88	204.984	5186.71
204.903	-5143.78	204.903	5060.55
204.822	-5444.67	204.822	4932.44
204.741	-5745.27	204.741	4802.45
204.66	-6045.38	204.66	4670.67
204.579	-6344.94	204.579	4537.25
204.499	-6643.93	204.499	4402.43
204.418	-6942.45	204.418	4266.47
204.337	-7240.65	204.337	4129.7
204.256	-7538.71	204.256	3992.5
204.175	-7836.89	204.175	3855.27
204.094	-8135.43	204.094	3718.43
204.013	-8434.57	204.013	3582.44
203.932	-8734.54	203.932	3447.77
203.851	-9035.48	203.851	3314.93
203.77	-9337.43	203.77	3184.45
203.689	-9640.32	203.689	3056.87
203.608	-9943.93	203.608	2932.79
203.527	-10247.9	203.527	2812.8
203.446	-10551.6	203.446	2697.57
203.366	-10854.5	203.366	2587.75
203.285	-11155.7	203.285	2484.03
203.204	-11454.3	203.204	2387.11
203.123	-11749.4	203.123	2297.67
203.042	-12040	203.042	2216.41
202.961	-12325.1	202.961	2143.97
202.88	-12603.7	202.88	2080.97
202.799	-12874.9	202.799	2027.99
202.718	-13137.9	202.718	1985.55
202.637	-13392.1	202.637	1954.08
202.556	-13636.8	202.556	1933.96
202.475	-13871.4	202.475	1925.47
202.394	-14095.7	202.394	1928.8
202.313	-14309.3	202.313	1944.03
202.233	-14512	202.233	1971.13
202.152	-14703.7	202.152	2009.95
202.071	-14884.4	202.071	2060.24
201.99	-15054.2	201.99	2121.61
201.909	-15213.2	201.909	2193.57
201.828	-15361.8	201.828	2275.53
201.747	-15500.3	201.747	2366.8
201.666	-15629	201.666	2466.63
201.585	-15748.6	201.585	2574.22
201.504	-15859.5	201.504	2688.73
201.423	-15962.3	201.423	2809.33
201.342	-16057.5	201.342	2935.22
201.261	-16145.8	201.261	3065.6
201.18	-16227.5	201.18	3199.74
201.1	-16303.1	201.1	3336.96
201.019	-16372.9	201.019	3476.61
200.938	-16437	200.938	3618.12
200.857	-16495.5	200.857	3760.96
200.776	-16548.2	200.776	3904.65
200.695	-16594.9	200.695	4048.77
200.614	-16635.4	200.614	4192.94
200.533	-16669.1	200.533	4336.87
200.452	-16695.7	200.452	4480.31
200.371	-16714.8	200.371	4623.06
200.29	-16726	200.29	4764.99
200.209	-16728.8	200.209	4906.01
200.128	-16723.2	200.128	5046.07
200.047	-16708.9	200.047	5185.12
199.967	-16685.9	199.967	5323.11
199.886	-16654.3	199.886	5459.97
199.805	-16614.1	199.805	5595.59
199.724	-16565.8	199.724	5729.8
199.643	-16509.4	199.643	5862.38
199.562	-16445.2	199.562	5993.01
199.481	-16373.7	199.481	6121.31
199.4	-16295	199.4	6246.82
199.319	-16209.4	199.319	6369
199.238	-16117.1	199.238	6487.23
199.157	-16018.2	199.157	6600.82
199.076	-15913	199.076	6708.98
198.995	-15801.5	198.995	6810.88
198.914	-15683.7	198.914	6905.61
198.834	-15559.6	198.834	6992.22
198.753	-15429.3	198.753	7069.73
198.672	-15292.4	198.672	7137.16
198.591	-15149.1	198.591	7193.6
198.51	-14999	198.51	7238.22
198.429	-14841.9	198.429	7270.34
198.348	-14677.7	198.348	7289.48
198.267	-14505.9	198.267	7295.41
198.186	-14326.4	198.186	7288.16
198.105	-14138.8	198.105	7268.05
198.024	-13942.8	198.024	7235.73
197.943	-13738.2	197.943	7192.08
197.862	-13524.7	197.862	7138.25
197.781	-13302.1	197.781	7075.6
197.701	-13070.2	197.701	7005.62
197.62	-12828.9	197.62	6929.88
197.539	-12578	197.539	6850.01
197.458	-12317.5	197.458	6767.58
197.377	-12047.5	197.377	6684.15
197.296	-11768.1	197.296	6601.13
197.215	-11479.4	197.215	6519.87
197.134	-11181.9	197.134	6441.55
197.053	-10875.9	197.053	6367.24
196.972	-10562	196.972	6297.87
196.891	-10240.6	196.891	6234.22
196.81	-9912.47	196.81	6176.96
196.729	-9578.27	196.729	6126.63
196.648	-9238.7	196.648	6083.67
196.568	-8894.48	196.568	6048.42
196.487	-8546.28	196.487	6021.17
196.406	-8194.73	196.406	6002.14
196.325	-7840.39	196.325	5991.58
196.244	-7483.73	196.244	5989.75
196.163	-7125.14	196.163	5996.95
196.082	-6764.94	196.082	6013.54
196.001	-6403.38	196.001	6039.93
195.92	-6040.69	195.92	6076.62
195.839	-5677.11	195.839	6124.1
195.758	-5312.91	195.758	6182.9
195.677	-4948.45	195.677	6253.55
195.596	-4584.21	195.596	6336.51
195.515	-4220.79	195.515	6432.21
195.434	-3858.94	195.434	6540.99
195.354	-3499.53	195.354	6663.1
195.273	-3143.58	195.273	6798.65
195.192	-2792.17	195.192	6947.62
195.111	-2446.44	195.111	7109.87
195.03	-2107.55	195.03	7285.05
194.949	-1776.61	194.949	7472.67
194.868	-1454.68	194.868	7672.04
194.787	-1142.73	194.787	7882.34
194.706	-841.587	194.706	8102.56
194.625	-551.987	194.625	8331.59
194.544	-274.504	194.544	8568.2
194.463	-9.58264	194.463	8811.14
194.382	242.486	194.382	9059.1
194.302	481.534	194.302	9310.79
194.221	707.541	194.221	9564.99
194.14	920.589	194.14	9820.56
194.059	1120.88	194.059	10076.5
193.978	1308.67	193.978	10331.8
193.897	1484.33	193.897	10585.8
193.816	1648.2	193.816	10837.8
193.735	1800.7	193.735	11087.3
193.654	1942.21	193.654	11333.7
193.573	2073.12	193.573	11576.6
193.492	2193.78	193.492	11815.4
193.411	2304.52	193.411	12049.8
193.33	2405.62	193.33	12279.2
193.249	2497.34	193.249	12502.8
193.168	2579.88	193.168	12720.2
193.088	2653.42	193.088	12930.5
193.007	2718.07	193.007	13133.1
192.926	2773.95	192.926	13327.3
192.845	2821.09	192.845	13512.6
192.764	2859.54	192.764	13688.5
192.683	2889.28	192.683	13854.6
192.602	2910.29	192.602	14010.7
192.521	2922.55	192.521	14156.6
192.44	2926	192.44	14292.3
192.359	2920.58	192.359	14417.6
192.278	2906.22	192.278	14532.6
192.197	2882.82	192.197	14637.3
192.116	2850.26	192.116	14731.7
192.035	2808.36	192.035	14815.7
191.955	2756.94	191.955	14889.3
191.874	2695.73	191.874	14952.4
191.793	2624.48	191.793	15004.9
191.712	2542.86	191.712	15046.9
191.631	2450.57	191.631	15078.2
191.55	2347.32	191.55	15099
191.469	2232.84	191.469	15109.5
191.388	2106.94	191.388	15110
191.307	1969.55	191.307	15100.7
191.226	1820.68	191.226	15082.3
191.145	1660.53	191.145	15055.4
191.064	1489.44	191.064	15020.5
190.983	1307.94	190.983	14978.6
190.902	1116.76	190.902	14930.4
190.822	916.802	190.822	14876.7
190.741	709.157	190.741	14818.4
190.66	495.085	190.66	14756.2
190.579	275.985	190.579	14691
190.498	53.377	190.498	14623.3
190.417	-171.149	190.417	14553.7
190.336	-395.957	190.336	14482.9
190.255	-619.421	190.255	14411.1
190.174	-839.962	190.174	14338.8
190.093	-1056.1	190.093	14266.2
190.012	-1266.47	190.012	14193.6
189.931	-1469.9	189.931	14121
189.85	-1665.4	189.85	14048.6
189.769	-1852.21	189.769	13976.6
189.689	-2029.77	189.689	13905.2
189.608	-2197.78	189.608	13834.3
189.527	-2356.11	189.527	13764.2
189.446	-2504.86	189.446	13695
189.365	-2644.27	189.365	13627
189.284	-2774.74	189.284	13560.4
189.203	-2896.75	189.203	13495.6
189.122	-3010.86	189.122	13433.1
189.041	-3117.67	189.041	13373.4
188.96	-3217.8	188.96	13317.4
188.879	-3311.87	188.879	13265.6
188.798	-3400.47	188.798	13219.2
188.717	-3484.2	188.717	13179
188.636	-3563.58	188.636	13146
188.556	-3639.1	188.556	13121.4
188.475	-3711.2	188.475	13106.1
188.394	-3780.26	188.394	13101.1
188.313	-3846.58	188.313	13107.3
188.232	-3910.35	188.232	13125.7
188.151	-3971.66	188.151	13156.9
188.07	-4030.49	188.07	13201.6
187.989	-4086.65	187.989	13260.2
187.908	-4139.83	187.908	13333.2
187.827	-4189.57	187.827	13420.8
187.746	-4235.29	187.746	13523.3
187.665	-4276.34	187.665	13640.8
187.584	-4311.99	187.584	13773.2
187.503	-4341.54	187.503	13920.3
187.423	-4364.36	187.423	14082
187.342	-4379.87	187.342	14257.8
187.261	-4387.7	187.261	14447.3
187.18	-4387.62	187.18	14649.9
187.099	-4379.62	187.099	14864.8
187.018	-4363.9	187.018	15091.1
186.937	-4340.85	186.937	15327.6
186.856	-4311.06	186.856	15573.4
186.775	-4275.24	186.775	15827.1
186.694	-4234.26	186.694	16087.2
186.613	-4189.04	186.613	16352.5
186.532	-4140.53	186.532	16621.3
186.451	-4089.72	186.451	16892.2
186.37	-4037.53	186.37	17163.7
186.29	-3984.85	186.29	17434.3
186.209	-3932.48	186.209	17702.7
186.128	-3881.13	186.128	17967.7
186.047	-3831.43	186.047	18228.1
185.966	-3783.86	185.966	18482.8
185.885	-3738.8	185.885	18731.1
185.804	-3696.51	185.804	18972.3
185.723	-3657.11	185.723	19205.7
185.642	-3620.61	185.642	19431
185.561	-3586.87	185.561	19647.9
185.48	-3555.68	185.48	19856.2
185.399	-3526.68	185.399	20055.8
185.318	-3499.48	185.318	20246.8
185.237	-3473.6	185.237	20429.2
185.157	-3448.51	185.157	20603.2
185.076	-3423.67	185.076	20769
184.995	-3398.51	184.995	20927
184.914	-3372.43	184.914	21077.3
184.833	-3344.85	184.833	21220.5
184.752	-3315.2	184.752	21356.9
184.671	-3282.92	184.671	21487.1
184.59	-3247.47	184.59	21611.6
184.509	-3208.37	184.509	21731.1
184.428	-3165.17	184.428	21846.1
184.347	-3117.49	184.347	21957.4
184.266	-3065	184.266	22065.5
184.185	-3007.43	184.185	22171
184.104	-2944.56	184.104	22274.2
184.024	-2876.18	184.024	22375.7
183.943	-2802.15	183.943	22475.4
183.862	-2722.33	183.862	22573.6
183.781	-2636.56	183.781	22670.2
183.7	-2544.71	183.7	22765
183.619	-2446.62	183.619	22857.9
183.538	-2342.13	183.538	22948.6
183.457	-2231.02	183.457	23036.9
183.376	-2113.1	183.376	23122.6
183.295	-1988.12	183.295	23205.5
183.214	-1855.8	183.214	23285.4
183.133	-1715.86	183.133	23362.4
183.052	-1567.98	183.052	23436.6
182.971	-1411.8	182.971	23508.3
182.891	-1246.96	182.891	23577.9
182.81	-1073.08	182.81	23645.9
182.729	-889.772	182.729	23712.9
182.648	-696.651	182.648	23779.7
182.567	-493.362	182.567	23847.1
182.486	-279.583	182.486	23916
182.405	-55.0643	182.405	23987.1
182.324	180.368	182.324	24061.3
182.243	426.775	182.243	24139.4
182.162	684.102	182.162	24222.2
182.081	952.152	182.081	24310.2
182	1230.59	182	24403.9
181.919	1518.94	181.919	24503.6
181.838	1816.59	181.838	24609.6
181.758	2122.79	181.758	24721.8
181.677	2436.68	181.677	24840.2
181.596	2757.29	181.596	24964.5
181.515	3083.59	181.515	25094.5
181.434	3414.43	181.434	25229.8
181.353	3748.66	181.353	25369.8
181.272	4085.04	181.272	25514.3
181.191	4422.33	181.191	25662.9
181.11	4759.3	181.11	25815.3
181.029	5094.72	181.029	25971.4
180.948	5427.43	180.948	26131.1
180.867	5756.32	180.867	26294.5
180.786	6080.39	180.786	26462
180.705	6398.79	180.705	26633.9
180.625	6710.76	180.625	26810.7
180.544	7015.73	180.544	26992.9
180.463	7313.3	180.463	27181
180.382	7603.19	180.382	27375.8
180.301	7885.3	180.301	27577.6
180.22	8159.66	180.22	27786.8
180.139	8426.38	180.139	28003.9
180.058	8685.68	180.058	28228.8
179.977	8937.79	179.977	28461.6
179.896	9182.96	179.896	28702
179.815	9421.4	179.815	28949.7
179.734	9653.26	179.734	29204.3
179.653	9878.6	179.653	29464.9
179.572	10097.4	179.572	29730.9
179.492	10309.4	179.492	30001.5
179.411	10514.4	179.411	30275.9
179.33	10712.1	179.33	30553
179.249	10901.8	179.249	30831.9
179.168	11083.2	179.168	31111.7
179.087	11255.7	179.087	31391.3
179.006	11418.8	179.006	31669.8
178.925	11572	178.925	31946.2
178.844	11714.8	178.844	32219.4
178.763	11846.9	178.763	32488.4
178.682	11968.1	178.682	32752.3
178.601	12078.1	178.601	33010.1
178.52	12177	178.52	33260.8
178.439	12264.8	178.439	33503.9
178.359	12341.6	178.359	33738.4
178.278	12407.9	178.278	33964
178.197	12464	178.197	34180.1
178.116	12510.5	178.116	34386.4
178.035	12548.3	178.035	34582.8
177.954	12577.9	177.954	34769.1
177.873	12600.3	177.873	34945.4
177.792	12616.3	177.792	35111.6
177.711	12626.7	177.711	35267.9
177.63	12632.4	177.63	35414.2
177.549	12634.1	177.549	35550.8
177.468	12632.4	177.468	35677.8
177.387	12627.8	177.387	35795
177.306	12620.8	177.306	35902.8
177.226	12611.7	177.226	36001.3
177.145	12601	177.145	36090.6
177.064	12588.9	177.064	36171
176.983	12575.7	176.983	36242.8
176.902	12561.8	176.902	36306.3
176.821	12547.4	176.821	36361.9
176.74	12533	176.74	36410
176.659	12518.9	176.659	36450.9
176.578	12505.5	176.578	36485
176.497	12493.1	176.497	36512.4
176.416	12482.2	176.416	36533.5
176.335	12473.1	176.335	36548.2
176.254	12466.1	176.254	36556.7
176.173	12461.6	176.173	36559
176.093	12459.8	176.093	36555
176.012	12460.8	176.012	36544.7
175.931	12464.9	175.931	36528.2
175.85	12472.2	175.85	36505.5
175.769	12482.9	175.769	36476.8
175.688	12497.1	175.688	36442.3
175.607	12515	175.607	36402.3
175.526	12536.9	175.526	36357.2
175.445	12562.9	175.445	36307.5
175.364	12593.4	175.364	36253.6
175.283	12628.6	175.283	36196.3
175.202	12668.8	175.202	36136
175.121	12714.2	175.121	36073.4
175.04	12765.1	175.04	36009.2
174.96	12821.6	174.96	35944
174.879	12883.7	174.879	35878.6
174.798	12951.4	174.798	35813.6
174.717	13024.6	174.717	35749.9
174.636	13103	174.636	35688.1
174.555	13186	174.555	35629.2
174.474	13273.2	174.474	35573.8
174.393	13363.8	174.393	35523
174.312	13457.1	174.312	35477.3
174.231	13552.1	174.231	35437.8
174.15	13648	174.15	35405
174.069	13743.8	174.069	35379.8
173.988	13838.4	173.988	35362.8
173.907	13931	173.907	35354.5
173.827	14020.5	173.827	35355.4
173.746	14106.3	173.746	35365.9
173.665	14187.5	173.665	35386.2
173.584	14263.5	173.584	35416.6
173.503	14333.8	173.503	35457
173.422	14398	173.422	35507.4
173.341	14456	173.341	35567.7
173.26	14507.6	173.26	35637.8
173.179	14552.8	173.179	35717.3
173.098	14591.9	173.098	35805.9
173.017	14625	173.017	35903.2
172.936	14652.5	172.936	36008.9
172.855	14674.6	172.855	36122.2
172.774	14691.8	172.774	36242.8
172.694	14704.4	172.694	36369.8
172.613	14712.8	172.613	36502.8
172.532	14717.2	172.532	36640.8
172.451	14718.1	172.451	36783.1
172.37	14715.8	172.37	36929
172.289	14710.7	172.289	37077.5
172.208	14703	172.208	37227.6
172.127	14693.1	172.127	37378.6
172.046	14681.4	172.046	37529.2
171.965	14668	171.965	37678.6
171.884	14653.4	171.884	37825.8
171.803	14637.6	171.803	37969.7
171.722	14620.9	171.722	38109.4
171.641	14603.3	171.641	38244
171.561	14585	171.561	38372.8
171.48	14565.8	171.48	38495
171.399	14545.8	171.399	38610
171.318	14524.9	171.318	38717.3
171.237	14503	171.237	38816.2
171.156	14479.8	171.156	38906.5
171.075	14455.3	171.075	38987.6
170.994	14429.3	170.994	39059.3
170.913	14401.5	170.913	39121.3
170.832	14371.7	170.832	39173.4
170.751	14339.6	170.751	39215.3
170.67	14305.1	170.67	39247.2
170.589	14268	170.589	39269.2
170.508	14228	170.508	39281.6
170.428	14185	170.428	39284.8
170.347	14139.3	170.347	39279.7
170.266	14090.7	170.266	39267.1
170.185	14039.7	170.185	39248.2
170.104	13986.6	170.104	39224.2
170.023	13932	170.023	39196.5
169.942	13876.5	169.942	39166.6
169.861	13820.7	169.861	39136
169.78	13765.6	169.78	39105.9
169.699	13711.9	169.699	39077.8
169.618	13660.4	169.618	39052.7
169.537	13611.9	169.537	39031.5
169.456	13567.1	169.456	39015.1
169.375	13526.6	169.375	39003.8
169.295	13490.9	169.295	38997.9
169.214	13460.8	169.214	38997.5
169.133	13436.6	169.133	39002.6
169.052	13418.7	169.052	39012.7
168.971	13407.7	168.971	39027.6
168.89	13404	168.89	39046.9
168.809	13407.9	168.809	39070
168.728	13419.9	168.728	39096.6
168.647	13440.2	168.647	39126.3
168.566	13469.1	168.566	39158.8
168.485	13506.7	168.485	39193.8
168.404	13553	168.404	39231.2
168.323	13608	168.323	39271
168.242	13671.5	168.242	39313.2
168.161	13743.2	168.161	39358
168.081	13822.8	168.081	39405.4
168	13909.9	168	39455.6
167.919	14004.2	167.919	39508.7
167.838	14105.1	167.838	39565.1
167.757	14212.5	167.757	39624.8
167.676	14326	167.676	39688.2
167.595	14445.3	167.595	39755.5
167.514	14570.3	167.514	39827
167.433	14701	167.433	39903.3
167.352	14837.4	167.352	39984.7
167.271	14979.5	167.271	40071.8
167.19	15127.4	167.19	40165.1
167.109	15281.2	167.109	40265.2
167.029	15440.9	167.029	40372.6
166.948	15606.6	166.948	40487.7
166.867	15778	166.867	40610.7
166.786	15954.9	166.786	40742.1
166.705	16137	166.705	40881.7
166.624	16323.8	166.624	41029.4
166.543	16514.7	166.543	41185.1
166.462	16709	166.462	41348.3
166.381	16906	166.381	41518.6
166.3	17104.9	166.3	41695.4
166.219	17304.7	166.219	41878.2
166.138	17504.7	166.138	42066.4
166.057	17703.9	166.057	42259.5
165.976	17901.6	165.976	42456.9
165.895	18096.9	165.895	42658.1
165.815	18289.1	165.815	42862.7
165.734	18477.5	165.734	43070.3
165.653	18661.7	165.653	43280.6
165.572	18841.2	165.572	43493.1
165.491	19015.6	165.491	43707.6
165.41	19185	165.41	43923.9
165.329	19349	165.329	44141.8
165.248	19508	165.248	44361
165.167	19661.9	165.167	44581.7
165.086	19811.1	165.086	44803.6
165.005	19956	165.005	45026.9
164.924	20097	164.924	45251.6
164.843	20234.7	164.843	45478
164.762	20369.7	164.762	45706.1
164.682	20502.8	164.682	45936.3
164.601	20634.7	164.601	46168.6
164.52	20766.2	164.52	46403.4
164.439	20898.2	164.439	46640.8
164.358	21031.5	164.358	46881.2
164.277	21167	164.277	47124.7
164.196	21305.4	164.196	47371.8
164.115	21447.6	164.115	47622.8
164.034	21594.1	164.034	47878.2
163.953	21745.7	163.953	48138.3
163.872	21902.8	163.872	48403.7
163.791	22065.9	163.791	48674.9
163.71	22235.4	163.71	48952.4
163.629	22411.6	163.629	49236.6
163.549	22594.8	163.549	49527.7
163.468	22785.4	163.468	49826.1
163.387	22983.5	163.387	50131.7
163.306	23189.3	163.306	50444.4
163.225	23403.2	163.225	50764.2
163.144	23625.3	163.144	51090.5
163.063	23856	163.063	51422.9
162.982	24095.5	162.982	51760.8
162.901	24344.1	162.901	52103.6
162.82	24602.1	162.82	52450.3
162.739	24869.8	162.739	52800.3
162.658	25147.5	162.658	53152.7
162.577	25435.4	162.577	53506.8
162.496	25733.5	162.496	53861.9
162.416	26041.9	162.416	54217.3
162.335	26360.5	162.335	54572.5
162.254	26689.1	162.254	54927.2
162.173	27027.4	162.173	55280.9
162.092	27375	162.092	55633.5
162.011	27731.2	162.011	55984.9
161.93	28095.3	161.93	56335.2
161.849	28466.6	161.849	56684.3
161.768	28844.2	161.768	57032.5
161.687	29227.1	161.687	57380
161.606	29614.5	161.606	57727.1
161.525	30005.3	161.525	58074
161.444	30398.8	161.444	58421.3
161.363	30794	161.363	58769.1
161.283	31190.1	161.283	59117.8
161.202	31586.6	161.202	59467.6
161.121	31982.9	161.121	59818.9
161.04	32378.4	161.04	60171.8
160.959	32772.7	160.959	60526.3
160.878	33165.4	160.878	60882.7
160.797	33556.1	160.797	61240.8
160.716	33944.5	160.716	61600.7
160.635	34330.1	160.635	61962.3
160.554	34712.4	160.554	62325.6
160.473	35091.1	160.473	62690.5
160.392	35465.6	160.392	63057
160.311	35835.2	160.311	63425.2
160.23	36199.4	160.23	63795
160.15	36557.4	160.15	64166.6
160.069	36908.4	160.069	64540
159.988	37251.8	159.988	64915.6
159.907	37586.6	159.907	65293.3
159.826	37912.2	159.826	65673.5
159.745	38227.6	159.745	66056.3
159.664	38532.1	159.664	66441.9
159.583	38824.8	159.583	66830.4
159.502	39105	159.502	67221.9
159.421	39372	159.421	67616.5
159.34	39625.3	159.34	68014.3
159.259	39864.3	159.259	68415.1
159.178	40088.9	159.178	68819
159.097	40298.7	159.097	69225.9
159.017	40493.8	159.017	69635.5
158.936	40674.4	158.936	70047.7
158.855	40840.8	158.855	70462.1
158.774	40993.3	158.774	70878.5
158.693	41132.5	158.693	71296.4
158.612	41259	158.612	71715.2
158.531	41373.4	158.531	72134.4
158.45	41476.3	158.45	72553.3
158.369	41568.6	158.369	72971.1
158.288	41650.8	158.288	73386.9
158.207	41723.8	158.207	73800
158.126	41788	158.126	74209.4
158.045	41844.1	158.045	74614.3
157.964	41892.7	157.964	75013.9
157.884	41934.4	157.884	75407.5
157.803	41969.5	157.803	75794.4
157.722	41998.7	157.722	76174.2
157.641	42022.3	157.641	76546.4
157.56	42041	157.56	76910.9
157.479	42055.3	157.479	77267.5
157.398	42065.8	157.398	77616.3
157.317	42073.3	157.317	77957.2
157.236	42078.5	157.236	78290.6
157.155	42082.3	157.155	78616.6
157.074	42085.4	157.074	78935.4
156.993	42088.8	156.993	79247.4
156.912	42093.3	156.912	79552.9
156.831	42099.7	156.831	79852.1
156.751	42108.6	156.751	80145.4
156.67	42120.4	156.67	80433
156.589	42135.6	156.589	80715.4
156.508	42154.3	156.508	80992.8
156.427	42176.5	156.427	81265.5
156.346	42202	156.346	81533.8
156.265	42230.6	156.265	81797.9
156.184	42261.9	156.184	82058
156.103	42295.5	156.103	82314.3
156.022	42331	156.022	82566.7
155.941	42367.8	155.941	82815.3
155.86	42405.8	155.86	83059.9
155.779	42444.5	155.779	83300.3
155.698	42483.8	155.698	83536.2
155.618	42523.6	155.618	83767.2
155.537	42563.7	155.537	83992.9
155.456	42604.2	155.456	84212.9
155.375	42644.9	155.375	84426.5
155.294	42685.9	155.294	84633.2
155.213	42727.1	155.213	84832.5
155.132	42768.5	155.132	85023.8
155.051	42810	155.051	85206.7
154.97	42851.5	154.97	85380.9
154.889	42892.8	154.889	85545.9
154.808	42933.7	154.808	85701.5
154.727	42974.3	154.727	85847.7
154.646	43014.4	154.646	85984.4
154.565	43053.9	154.565	86111.5
154.485	43092.9	154.485	86229.4
154.404	43131.4	154.404	86337.9
154.323	43169.5	154.323	86437.3
154.242	43207.5	154.242	86527.8
154.161	43245.5	154.161	86609.4
154.08	43283.8	154.08	86682.3
153.999	43322.7	153.999	86746.3
153.918	43362.5	153.918	86801.5
153.837	43403.7	153.837	86847.9
153.756	43446.5	153.756	86885.3
153.675	43491.6	153.675	86913.6
153.594	43539.4	153.594	86932.8
153.513	43590.4	153.513	86943
153.432	43645.2	153.432	86944.1
153.352	43704.3	153.352	86936.4
153.271	43768.2	153.271	86919.9
153.19	43837.5	153.19	86895.1
153.109	43912.5	153.109	86862.1
153.028	43993.7	153.028	86821.4
152.947	44081.2	152.947	86773.2
152.866	44175.1	152.866	86718
152.785	44275.6	152.785	86656
152.704	44382.4	152.704	86587.6
152.623	44495.4	152.623	86513
152.542	44614.2	152.542	86432.6
152.461	44738.5	152.461	86346.5
152.38	44867.9	152.38	86254.8
152.299	45001.8	152.299	86157.6
152.219	45139.8	152.219	86054.9
152.138	45281.4	152.138	85946.6
152.057	45426.1	152.057	85832.8
151.976	45573.6	151.976	85713.2
151.895	45723.3	151.895	85587.9
151.814	45874.9	151.814	85456.9
151.733	46028	151.733	85320.3
151.652	46182.3	151.652	85178.3
151.571	46337.5	151.571	85031.1
151.49	46493.3	151.49	84879.2
151.409	46649.4	151.409	84723
151.328	46805.4	151.328	84562.9
151.247	46961.2	151.247	84399.3
151.166	47116.2	151.166	84232.7
151.086	47270.3	151.086	84063.2
151.005	47423.1	151.005	83891.1
150.924	47574.1	150.924	83716.3
150.843	47723.3	150.843	83538.8
150.762	47870.2	150.762	83358.4
150.681	48014.8	150.681	83174.8
150.6	48156.9	150.6	82987.6
150.519	48296.5	150.519	82796.7
150.438	48433.5	150.438	82601.7
150.357	48568.1	150.357	82402.4
150.276	48700.2	150.276	82198.6
150.195	48829.9	150.195	81990.3
150.114	48957.3	150.114	81777.5
150.033	49082.5	150.033	81560.4
149.953	49205.5	149.953	81339.3
149.872	49326.2	149.872	81114.5
149.791	49444.9	149.791	80886.4
149.71	49561.5	149.71	80655.6
149.629	49676.2	149.629	80422.8
149.548	49789.2	149.548	80188.6
149.467	49900.8	149.467	79953.8
149.386	50011.4	149.386	79719.3
149.305	50121.6	149.305	79486
149.224	50232	149.224	79255
149.143	50343.4	149.143	79027.3
149.062	50456.6	149.062	78804
148.981	50572.6	148.981	78586.4
148.9	50692.3	148.9	78375.6
148.82	50816.8	148.82	78172.7
148.739	50946.9	148.739	77978.8
148.658	51083.6	148.658	77795
148.577	51227.5	148.577	77621.9
148.496	51379.4	148.496	77460.4
148.415	51539.5	148.415	77311
148.334	51708.1	148.334	77173.9
148.253	51885.3	148.253	77049.3
148.172	52071	148.172	76937.1
148.091	52264.9	148.091	76836.9
148.01	52466.6	148.01	76748.1
147.929	52675.8	147.929	76670.2
147.848	52891.7	147.848	76602.1
147.767	53113.8	147.767	76542.8
147.687	53341.3	147.687	76491.2
147.606	53573.6	147.606	76445.9
147.525	53809.8	147.525	76405.8
147.444	54049.1	147.444	76369.6
147.363	54290.5	147.363	76336
147.282	54533.2	147.282	76303.8
147.201	54776.1	147.201	76272.1
147.12	55018.2	147.12	76240
147.039	55258.5	147.039	76206.8
146.958	55495.8	146.958	76171.9
146.877	55729	146.877	76135.2
146.796	55957	146.796	76096.3
146.715	56178.9	146.715	76055.3
146.634	56393.5	146.634	76012.6
146.554	56599.9	146.554	75968.4
146.473	56797.3	146.473	75923.2
146.392	56985.2	146.392	75877.8
146.311	57162.9	146.311	75832.9
146.23	57330.2	146.23	75789.3
146.149	57487.2	146.149	75747.9
146.068	57634.1	146.068	75709.6
145.987	57771.4	145.987	75675.3
145.906	57899.8	145.906	75645.9
145.825	58020.4	145.825	75622.3
145.744	58134.3	145.744	75605.3
145.663	58242.9	145.663	75595.6
145.582	58347.5	145.582	75593.8
145.501	58449.6	145.501	75600.5
145.421	58550.7	145.421	75615.9
145.34	58652.2	145.34	75640.4
145.259	58755.3	145.259	75674
145.178	58861.1	145.178	75716.6
145.097	58970.5	145.097	75768.2
145.016	59084.2	145.016	75828.4
144.935	59202.5	144.935	75896.8
144.854	59325.5	144.854	75972.9
144.773	59453	144.773	76056.3
144.692	59584.8	144.692	76146.2
144.611	59720.1	144.611	76242
144.53	59858.3	144.53	76342.9
144.449	59998.4	144.449	76448.4
144.368	60139.6	144.368	76557.5
144.288	60280.7	144.288	76669.5
144.207	60421	144.207	76783.6
144.126	60559.4	144.126	76899
144.045	60695.2	144.045	77015
143.964	60827.6	143.964	77130.9
143.883	60956.1	143.883	77245.9
143.802	61080.1	143.802	77359.5
143.721	61199.3	143.721	77471.1
143.64	61313.8	143.64	77580.5
143.559	61423.4	143.559	77687.4
143.478	61528.4	143.478	77791.6
143.397	61629.4	143.397	77893.2
143.316	61727	143.316	77992.4
143.235	61821.9	143.235	78089.5
143.155	61915.3	143.155	78184.8
143.074	62008.1	143.074	78279
142.993	62101.6	142.993	78372.6
142.912	62196.8	142.912	78466.3
142.831	62295	142.831	78560.8
142.75	62397.1	142.75	78656.9
142.669	62504.2	142.669	78755.4
142.588	62617	142.588	78857
142.507	62736.4	142.507	78962.5
142.426	62862.9	142.426	79072.7
142.345	62996.9	142.345	79188.4
142.264	63138.8	142.264	79310.4
142.183	63288.9	142.183	79439.4
142.102	63447.4	142.102	79576.1
142.022	63614.4	142.022	79721.4
141.941	63790	141.941	79875.7
141.86	63974.3	141.86	80039.7
141.779	64167.5	141.779	80213.9
141.698	64369.7	141.698	80398.6
141.617	64580.9	141.617	80594
141.536	64801.3	141.536	80800.1
141.455	65031	141.455	81016.9
141.374	65269.9	141.374	81244.1
141.293	65518.1	141.293	81481
141.212	65775.4	141.212	81727.2
141.131	66041.4	141.131	81981.7
141.05	66315.9	141.05	82243.7
140.969	66598.1	140.969	82512.1
140.888	66887.4	140.888	82785.9
140.808	67182.8	140.808	83063.8
140.727	67483.2	140.727	83344.8
140.646	67787.5	140.646	83627.8
140.565	68094.5	140.565	83911.8
140.484	68402.8	140.484	84195.7
140.403	68711.5	140.403	84478.8
140.322	69019.5	140.322	84760.1
140.241	69325.9	140.241	85039.2
140.16	69630	140.16	85315.5
140.079	69931.5	140.079	85588.6
139.998	70230.1	139.998	85858.1
139.917	70525.8	139.917	86124.1
139.836	70818.8	139.836	86386.3
139.756	71109.4	139.756	86644.9
139.675	71398	139.675	86899.9
139.594	71685.1	139.594	87151.5
139.513	71971.1	139.513	87399.7
139.432	72256.6	139.432	87644.8
139.351	72541.8	139.351	87886.9
139.27	72827.1	139.27	88126.2
139.189	73112.7	139.189	88362.9
139.108	73398.6	139.108	88596.9
139.027	73685	139.027	88828.5
138.946	73971.7	138.946	89057.5
138.865	74258.5	138.865	89284
138.784	74545.2	138.784	89507.9
138.703	74831.6	138.703	89729
138.623	75117.3	138.623	89947.1
138.542	75401.9	138.542	90162
138.461	75685.2	138.461	90373.5
138.38	75967	138.38	90581.2
138.299	76247	138.299	90785.2
138.218	76525.1	138.218	90985.1
138.137	76801.3	138.137	91181
138.056	77075.7	138.056	91372.9
137.975	77348.3	137.975	91561
137.894	77619.4	137.894	91745.5
137.813	77889.3	137.813	91926.8
137.732	78158.1	137.732	92105.2
137.651	78426	137.651	92281.4
137.57	78693.3	137.57	92455.8
137.489	78959.9	137.489	92628.9
137.409	79225.9	137.409	92801.1
137.328	79491.2	137.328	92972.9
137.247	79755.5	137.247	93144.6
137.166	80018.6	137.166	93316.1
137.085	80280.2	137.085	93487.5
137.004	80539.9	137.004	93658.7
136.923	80797.5	136.923	93829.3
136.842	81052.6	136.842	93998.9
136.761	81304.9	136.761	94167.1
136.68	81554.1	136.68	94333.3
136.599	81799.8	136.599	94497
136.518	82041.6	136.518	94657.7
136.437	82279.1	136.437	94814.9
136.356	82512	136.356	94968.4
136.276	82739.5	136.276	95117.8
136.195	82961.4	136.195	95262.9
136.114	83177	136.114	95403.8
136.033	83385.8	136.033	95540.6
135.952	83587.3	135.952	95673.5
135.871	83781	135.871	95802.7
135.79	83966.7	135.79	95928.8
135.709	84144	135.709	96052.3
135.628	84312.6	135.628	96173.6
135.547	84472.4	135.547	96293.4
135.466	84623.1	135.466	96412.2
135.385	84764.8	135.385	96530.7
135.304	84897.1	135.304	96649.4
135.224	85019.9	135.224	96768.7
135.143	85133	135.143	96889.1
135.062	85236.1	135.062	97010.8
134.981	85328.9	134.981	97134.1
134.9	85411.1	134.9	97259.2
134.819	85482	134.819	97385.9
134.738	85541.4	134.738	97514.3
134.657	85588.5	134.657	97644.3
134.576	85622.8	134.576	97775.7
134.495	85643.7	134.495	97908.2
134.414	85650.8	134.414	98041.7
134.333	85643.5	134.333	98175.8
134.252	85621.3	134.252	98310.3
134.171	85583.9	134.171	98444.8
134.09	85531.1	134.09	98578.9
134.01	85462.9	134.01	98712.3
133.929	85379.3	133.929	98844.4
133.848	85280.5	133.848	98974.8
133.767	85167	133.767	99102.8
133.686	85039.2	133.686	99227.8
133.605	84897.7	133.605	99349.1
133.524	84743.4	133.524	99465.9
133.443	84577	133.443	99577.6
133.362	84399.3	133.362	99683.3
133.281	84211.3	133.281	99782.4
133.2	84013.7	133.2	99874.2
133.119	83807.4	133.119	99958.4
133.038	83593.3	133.038	100034
132.957	83371.9	132.957	100102
132.877	83143.9	132.877	100161
132.796	82909.8	132.796	100211
132.715	82670	132.715	100253
132.634	82424.7	132.634	100286
132.553	82174.1	132.553	100311
132.472	81918.4	132.472	100328
132.391	81657.4	132.391	100336
132.31	81391.4	132.31	100337
132.229	81120.2	132.229	100331
132.148	80843.9	132.148	100317
132.067	80562.5	132.067	100297
131.986	80276	131.986	100270
131.905	79984.5	131.905	100237
131.824	79688.1	131.824	100198
131.744	79386.8	131.744	100154
131.663	79080.9	131.663	100105
131.582	78770.3	131.582	100052
131.501	78455.2	131.501	99994.9
131.42	78135.7	131.42	99934.7
131.339	77811.9	131.339	99872.1
131.258	77484	131.258	99807.7
131.177	77152.1	131.177	99742.4
131.096	76816.4	131.096	99676.8
131.015	76477.1	131.015	99611.6
130.934	76134.6	130.934	99547.4
130.853	75789.2	130.853	99484.9
130.772	75441.3	130.772	99424.2
130.691	75091.2	130.691	99365.8
130.611	74739.7	130.611	99309.6
130.53	74387.3	130.53	99255.4
130.449	74034.7	130.449	99203
130.368	73682.5	130.368	99151.8
130.287	73331.5	130.287	99101
130.206	72982.4	130.206	99049.9
130.125	72635.8	130.125	98997.5
130.044	72292.2	130.044	98942.7
129.963	71952.2	129.963	98884.3
129.882	71616.1	129.882	98821.4
129.801	71283.9	129.801	98752.8
129.72	70955.8	129.72	98677.5
129.639	70631.7	129.639	98594.4
129.558	70311.4	129.558	98502.7
129.478	69994.6	129.478	98401.8
129.397	69681	129.397	98290.9
129.316	69370.1	129.316	98169.8
129.235	69061.6	129.235	98038.2
129.154	68755	129.154	97896
129.073	68449.9	129.073	97743.3
128.992	68145.9	128.992	97580.4
128.911	67842.8	128.911	97407.7
128.83	67540.1	128.83	97225.5
128.749	67237.9	128.749	97034.6
128.668	66935.9	128.668	96835.4
128.587	66634.3	128.587	96628.7
128.506	66333.1	128.506	96415.1
128.425	66032.6	128.425	96195.3
128.345	65733	128.345	95969.9
128.264	65434.6	128.264	95739.7
128.183	65137.7	128.183	95505.3
128.102	64842.6	128.102	95267.5
128.021	64549.5	128.021	95026.9
127.94	64258.7	127.94	94784.2
127.859	63970.5	127.859	94540.2
127.778	63685.1	127.778	94295.6
127.697	63402.8	127.697	94051
127.616	63124	127.616	93807.3
127.535	62849	127.535	93565.1
127.454	62578.3	127.454	93324.9
127.373	62312.3	127.373	93087.3
127.292	62051.5	127.292	92852.9
127.212	61796.6	127.212	92622.1
127.131	61548	127.131	92395.4
127.05	61306.2	127.05	92173.2
126.969	61071.8	126.969	91955.7
126.888	60845.1	126.888	91743.3
126.807	60626.7	126.807	91536.1
126.726	60416.8	126.726	91334.5
126.645	60215.7	126.645	91138.3
126.564	60023.8	126.564	90947.9
126.483	59841.2	126.483	90763.1
126.402	59668	126.402	90584.2
126.321	59504.2	126.321	90410.9
126.24	59349.9	126.24	90243.5
126.159	59204.9	126.159	90081.7
126.079	59069.2	126.079	89925.7
125.998	58942.4	125.998	89775.5
125.917	58824.4	125.917	89630.8
125.836	58714.8	125.836	89491.8
125.755	58613.4	125.755	89358.4
125.674	58519.7	125.674	89230.6
125.593	58433.6	125.593	89108.2
125.512	58354.8	125.512	88991.2
125.431	58283.2	125.431	88879.5
125.35	58218.7	125.35	88773
125.269	58161.2	125.269	88671.6
125.188	58110.9	125.188	88575
125.107	58067.9	125.107	88483.2
125.026	58032.3	125.026	88396
124.946	58004.4	124.946	88313
124.865	57984.3	124.865	88234
124.784	57972.2	124.784	88158.9
124.703	57968.3	124.703	88087.4
124.622	57972.4	124.622	88019.3
124.541	57984.8	124.541	87954.3
124.46	58005.4	124.46	87892.3
124.379	58034.1	124.379	87833.3
124.298	58070.7	124.298	87777.1
124.217	58115.2	124.217	87723.7
124.136	58167.4	124.136	87673.2
124.055	58227	124.055	87625.5
123.974	58293.8	123.974	87580.8
123.893	58367.5	123.893	87539
123.813	58447.8	123.813	87500.1
123.732	58534.3	123.732	87464
123.651	58626.7	123.651	87430.7
123.57	58724.4	123.57	87400
123.489	58827	123.489	87371.7
123.408	58934.1	123.408	87345.7
123.327	59045.1	123.327	87321.8
123.246	59159.6	123.246	87300
123.165	59277.1	123.165	87280.5
123.084	59397.2	123.084	87263.3
123.003	59519.6	123.003	87248.7
122.922	59644	122.922	87237.1
122.841	59770.1	122.841	87228.8
122.76	59897.8	122.76	87224.4
122.68	60027.2	122.68	87224.1
122.599	60158.3	122.599	87228.4
122.518	60291.3	122.518	87237.7
122.437	60426.3	122.437	87252.1
122.356	60563.7	122.356	87271.9
122.275	60703.8	122.275	87296.9
122.194	60846.9	122.194	87327.3
122.113	60993.6	122.113	87362.6
122.032	61144.1	122.032	87402.6
121.951	61298.8	121.951	87446.8
121.87	61458	121.87	87494.6
121.789	61621.9	121.789	87545.5
121.708	61790.9	121.708	87598.9
121.627	61965	121.627	87653.9
121.547	62144.3	121.547	87709.9
121.466	62328.7	121.466	87766.3
121.385	62518.1	121.385	87822.3
121.304	62712.4	121.304	87877.5
121.223	62911.3	121.223	87931.1
121.142	63114.5	121.142	87982.8
121.061	63321.5	121.061	88032.1
120.98	63532.1	120.98	88078.6
120.899	63745.6	120.899	88122.1
120.818	63961.6	120.818	88162.4
120.737	64179.5	120.737	88199.3
120.656	64398.7	120.656	88232.8
120.575	64618.7	120.575	88262.9
120.494	64838.9	120.494	88289.6
120.414	65058.6	120.414	88313.1
120.333	65277.4	120.333	88333.6
120.252	65494.8	120.252	88351.3
120.171	65710.2	120.171	88366.6
120.09	65923.4	120.09	88379.6
120.009	66133.8	120.009	88391
119.928	66341.4	119.928	88401
119.847	66545.7	119.847	88410.2
119.766	66746.6	119.766	88419.1
119.685	66943.8	119.685	88428.2
119.604	67137.2	119.604	88438
119.523	67326.4	119.523	88449
119.442	67511.3	119.442	88461.4
119.361	67691.5	119.361	88475.7
119.281	67866.7	119.281	88491.9
119.2	68036.6	119.2	88510.1
119.119	68200.8	119.119	88530.1
119.038	68359.1	119.038	88551.6
118.957	68511	118.957	88574.2
118.876	68656.4	118.876	88597.6
118.795	68795.1	118.795	88621.1
118.714	68927.1	118.714	88644.3
118.633	69052.3	118.633	88666.6
118.552	69171.2	118.552	88687.5
118.471	69283.8	118.471	88706.7
118.39	69390.7	118.39	88723.8
118.309	69492.3	118.309	88738.5
118.228	69589.2	118.228	88750.7
118.148	69682.2	118.148	88760.3
118.067	69771.7	118.067	88767.2
117.986	69858.5	117.986	88771.7
117.905	69943.1	117.905	88773.8
117.824	70026	117.824	88774
117.743	70107.7	117.743	88772.5
117.662	70188.6	117.662	88769.8
117.581	70269	117.581	88766.7
117.5	70349.1	117.5	88763.6
117.419	70428.9	117.419	88761.4
117.338	70508.6	117.338	88761
117.257	70587.9	117.257	88763
117.176	70666.7	117.176	88768.4
117.095	70744.5	117.095	88777.9
117.015	70821	117.015	88792.3
116.934	70895.6	116.934	88812.2
116.853	70967.6	116.853	88838.1
116.772	71036.5	116.772	88870.4
116.691	71101.4	116.691	88909.3
116.61	71161.8	116.61	88955.1
116.529	71217	116.529	89007.5
116.448	71266.5	116.448	89066.7
116.367	71309.8	116.367	89132.3
116.286	71346.4	116.286	89204
116.205	71376.1	116.205	89281.6
116.124	71398.6	116.124	89364.7
116.043	71413.7	116.043	89452.8
115.962	71421.1	115.962	89545.4
115.882	71420.6	115.882	89642.3
115.801	71411.8	115.801	89742.7
115.72	71394.5	115.72	89846.3
115.639	71368.2	115.639	89952.5
115.558	71332.4	115.558	90060.7
115.477	71286.7	115.477	90170.2
115.396	71230.4	115.396	90280.3
115.315	71163	115.315	90390.3
115.234	71084.1	115.234	90499.3
115.153	70993.2	115.153	90606.4
115.072	70890	115.072	90710.8
114.991	70774.4	114.991	90811.5
114.91	70646.3	114.91	90907.4
114.829	70505.9	114.829	90997.7
114.749	70353.5	114.749	91081.4
114.668	70189.7	114.668	91157.6
114.587	70015.1	114.587	91225.6
114.506	69830.7	114.506	91284.7
114.425	69637.3	114.425	91334.2
114.344	69436	114.344	91373.6
114.263	69228.1	114.263	91402.6
114.182	69014.7	114.182	91420.9
114.101	68797	114.101	91428.2
114.02	68576.4	114.02	91424.5
113.939	68353.9	113.939	91409.7
113.858	68130.9	113.858	91383.9
113.777	67908.5	113.777	91347.3
113.696	67688	113.696	91300.2
113.616	67470.4	113.616	91242.8
113.535	67256.8	113.535	91175.5
113.454	67048.2	113.454	91098.6
113.373	66845.3	113.373	91012.6
113.292	66648.9	113.292	90917.8
113.211	66459.6	113.211	90814.5
113.13	66277.6	113.13	90703
113.049	66103	113.049	90583.2
112.968	65935.9	112.968	90455.2
112.887	65775.9	112.887	90318.9
112.806	65622.4	112.806	90174.1
112.725	65474.7	112.725	90020.4
112.644	65331.9	112.644	89857.6
112.563	65192.7	112.563	89685.5
112.483	65056	112.483	89503.7
112.402	64920.1	112.402	89312
112.321	64783.8	112.321	89110.5
112.24	64645.4	112.24	88899.1
112.159	64503.5	112.159	88678
112.078	64356.6	112.078	88447.5
111.997	64203.5	111.997	88208.1
111.916	64043.1	111.916	87960.2
111.835	63874.4	111.835	87704.4
111.754	63696.7	111.754	87441.2
111.673	63509.5	111.673	87171.5
111.592	63312.5	111.592	86895.8
111.511	63105.6	111.511	86614.9
111.43	62888.9	111.43	86329.5
111.35	62662.5	111.35	86040.4
111.269	62426.6	111.269	85748.2
111.188	62181.4	111.188	85453.8
111.107	61927.4	111.107	85157.9
111.026	61664.7	111.026	84861.2
110.945	61393.6	110.945	84564.4
110.864	61114.4	110.864	84268
110.783	60827.6	110.783	83972.7
110.702	60533.5	110.702	83678.7
110.621	60232.5	110.621	83386.5
110.54	59925.4	110.54	83096.2
110.459	59612.8	110.459	82807.9
110.378	59295.5	110.378	82521.6
110.297	58974.4	110.297	82237.2
110.217	58650.6	110.217	81954.4
110.136	58325	110.136	81672.9
110.055	57998.8	110.055	81392.5
109.974	57673.1	109.974	81112.7
109.893	57349.1	109.893	80833.2
109.812	57027.7	109.812	80553.6
109.731	56710	109.731	80273.7
109.65	56396.7	109.65	79993.4
109.569	56088.8	109.569	79712.3
109.488	55786.6	109.488	79430.5
109.407	55490.7	109.407	79147.9
109.326	55201.2	109.326	78864.5
109.245	54918.2	109.245	78580.3
109.164	54641.6	109.164	78295.3
109.084	54371.1	109.084	78009.6
109.003	54106.2	109.003	77723.1
108.922	53846.4	108.922	77435.8
108.841	53591.3	108.841	77147.6
108.76	53340.2	108.76	76858.7
108.679	53092.5	108.679	76568.8
108.598	52847.5	108.598	76278.1
108.517	52604.9	108.517	75986.6
108.436	52364.2	108.436	75694.4
108.355	52124.9	108.355	75401.7
108.274	51887	108.274	75108.5
108.193	51650.2	108.193	74815.2
108.112	51414.6	108.112	74521.8
108.031	51180.2	108.031	74228.6
107.951	50947.1	107.951	73935.8
107.87	50715.6	107.87	73643.5
107.789	50486.1	107.789	73351.8
107.708	50258.9	107.708	73060.7
107.627	50034.5	107.627	72770.3
107.546	49813.4	107.546	72480.7
107.465	49596.1	107.465	72191.8
107.384	49383.3	107.384	71903.7
107.303	49175.5	107.303	71616.4
107.222	48973.6	107.222	71330.1
107.141	48778	107.141	71044.9
107.06	48589.5	107.06	70760.9
106.979	48408.8	106.979	70478.2
106.898	48236.3	106.898	70196.9
106.817	48072.5	106.817	69917.2
106.737	47917.9	106.737	69639.2
106.656	47772.5	106.656	69362.9
106.575	47636.6	106.575	69088.5
106.494	47510	106.494	68816
106.413	47392.5	106.413	68545.7
106.332	47283.9	106.332	68277.7
106.251	47183.7	106.251	68012.2
106.17	47091.4	106.17	67749.5
106.089	47006.4	106.089	67489.9
106.008	46928.2	106.008	67233.9
105.927	46856.1	105.927	66982
105.846	46789.6	105.846	66734.5
105.765	46727.9	105.765	66492
105.684	46670.5	105.684	66255.1
105.604	46616.8	105.604	66024.2
105.523	46566.4	105.523	65800
105.442	46518.8	105.442	65582.8
105.361	46473.6	105.361	65373.1
105.28	46430.5	105.28	65170.9
105.199	46389.3	105.199	64976.5
105.118	46350	105.118	64789.8
105.037	46312.5	105.037	64610.7
104.956	46276.9	104.956	64438.8
104.875	46243.2	104.875	64273.7
104.794	46211.7	104.794	64115
104.713	46182.5	104.713	63962
104.632	46155.7	104.632	63814.2
104.551	46131.5	104.551	63670.9
104.471	46110	104.471	63531.5
104.39	46091.2	104.39	63395.5
104.309	46075.2	104.309	63262.4
104.228	46061.9	104.228	63131.7
104.147	46051.4	104.147	63003.3
104.066	46043.4	104.066	62877.1
103.985	46038	103.985	62752.8
103.904	46035	103.904	62630.7
103.823	46034.2	103.823	62510.8
103.742	46035.4	103.742	62393.3
103.661	46038.4	103.661	62278.4
103.58	46043	103.58	62166.3
103.499	46048.8	103.499	62057
103.418	46055.4	103.418	61950.8
103.338	46062.4	103.338	61847.7
103.257	46069.3	103.257	61747.6
103.176	46075.7	103.176	61650.5
103.095	46081.1	103.095	61556.3
103.014	46085.2	103.014	61464.8
102.933	46087.5	102.933	61375.7
102.852	46087.9	102.852	61288.9
102.771	46086	102.771	61203.8
102.69	46081.9	102.69	61120.2
102.609	46075.5	102.609	61037.5
102.528	46066.8	102.528	60955.4
102.447	46056.1	102.447	60873.3
102.366	46043.3	102.366	60790.7
102.285	46028.9	102.285	60707
102.205	46012.9	102.205	60621.7
102.124	45995.5	102.124	60534.4
102.043	45976.9	102.043	60444.6
101.962	45957.3	101.962	60352
101.881	45936.7	101.881	60256.3
101.8	45915.2	101.8	60157.2
101.719	45892.8	101.719	60054.6
101.638	45869.4	101.638	59948.4
101.557	45844.9	101.557	59838.5
101.476	45819.3	101.476	59724.9
101.395	45792.2	101.395	59607.4
101.314	45763.5	101.314	59486.1
101.233	45732.9	101.233	59360.9
101.152	45700.2	101.152	59231.7
101.072	45665	101.072	59098.4
100.991	45627.1	100.991	58960.9
100.91	45586.3	100.91	58819.1
100.829	45542.5	100.829	58673
100.748	45495.4	100.748	58522.6
100.667	45445.1	100.667	58367.7
100.586	45391.4	100.586	58208.4
100.505	45334.5	100.505	58044.7
100.424	45274.4	100.424	57876.6
100.343	45211.1	100.343	57704.2
100.262	45144.7	100.262	57527.4
100.181	45075.4	100.181	57346.4
100.1	45003.1	100.1	57161.1
100.019	44928	100.019	56971.6
99.9386	44850.2	99.9386	56777.9
99.8576	44769.7	99.8576	56579.9
99.7767	44686.7	99.7767	56377.7
99.6958	44601.3	99.6958	56171.3
99.6148	44513.8	99.6148	55960.8
99.5339	44424.3	99.5339	55746
99.453	44333.2	99.453	55527.1
99.3721	44240.8	99.3721	55304.2
99.2911	44147.4	99.2911	55077.2
99.2102	44053.5	99.2102	54846.3
99.1293	43959.5	99.1293	54611.4
99.0483	43865.9	99.0483	54372.7
98.9674	43773.1	98.9674	54130.1
98.8865	43681.6	98.8865	53883.6
98.8055	43591.6	98.8055	53633.2
98.7246	43503.6	98.7246	53378.8
98.6437	43417.8	98.6437	53120.2
98.5628	43334.4	98.5628	52857.2
98.4818	43253.3	98.4818	52589.7
98.4009	43174.7	98.4009	52317.2
98.32	43098.2	98.32	52039.5
98.2391	43023.8	98.2391	51756.1
98.1581	42950.9	98.1581	51466.7
98.0772	42879.1	98.0772	51170.9
97.9963	42807.9	97.9963	50868.4
97.9153	42736.7	97.9153	50558.9
97.8344	42664.8	97.8344	50242.2
97.7535	42591.7	97.7535	49918.5
97.6726	42516.5	97.6726	49587.6
97.5916	42438.7	97.5916	49249.7
97.5107	42357.6	97.5107	48905.3
97.4298	42272.5	97.4298	48554.4
97.3488	42182.9	97.3488	48197.7
97.2679	42088.1	97.2679	47835.5
97.187	41987.6	97.187	47468.2
97.106	41880.9	97.106	47096.4
97.0251	41767.5	97.0251	46720.5
96.9442	41646.9	96.9442	46341
96.8633	41518.6	96.8633	45958.4
96.7823	41382.3	96.7823	45573.1
96.7014	41237.5	96.7014	45185.6
96.6205	41083.9	96.6205	44796.3
96.5395	40921.2	96.5395	44405.8
96.4586	40749.1	96.4586	44014.3
96.3777	40567.5	96.3777	43622.3
96.2968	40376.4	96.2968	43230
96.2158	40175.7	96.2158	42837.6
96.1349	39965.7	96.1349	42445.2
96.054	39746.6	96.054	42052.8
95.973	39519	95.973	41660.2
95.8921	39283.2	95.8921	41267.2
95.8112	39040	95.8112	40873.4
95.7303	38790.1	95.7303	40478.5
95.6493	38534.2	95.6493	40082
95.5684	38273	95.5684	39683.4
95.4875	38007.5	95.4875	39282.2
95.4065	37738.3	95.4065	38878
95.3256	37466.1	95.3256	38470.6
95.2447	37191.6	95.2447	38059.7
95.1638	36915.4	95.1638	37645.3
95.0828	36637.9	95.0828	37227.5
95.0019	36359.7	95.0019	36806.6
94.921	36081.1	94.921	36383
94.84	35802.6	94.84	35957.3
94.7591	35524.7	94.7591	35530.1
94.6782	35247.7	94.6782	35102.3
94.5973	34972.2	94.5973	34674.7
94.5163	34698.7	94.5163	34248.2
94.4354	34427.9	94.4354	33823.8
94.3545	34160.5	94.3545	33402.3
94.2735	33897.1	94.2735	32984.8
94.1926	33638.4	94.1926	32572.3
94.1117	33385	94.1117	32165.7
94.0307	33137.5	94.0307	31766
93.9498	32896.5	93.9498	31373.9
93.8689	32662.2	93.8689	30990.3
93.788	32435	93.788	30615.8
93.707	32215	93.707	30250.7
93.6261	32002.5	93.6261	29895.5
93.5452	31797.4	93.5452	29550.1
93.4643	31599.9	93.4643	29214.3
93.3833	31409.9	93.3833	28887.9
93.3024	31227.6	93.3024	28570.2
93.2215	31052.9	93.2215	28260.5
93.1405	30885.9	93.1405	27957.9
93.0596	30726.7	93.0596	27661.7
92.9787	30575.3	92.9787	27370.8
92.8978	30431.8	92.8978	27084.6
92.8168	30296.2	92.8168	26802.1
92.7359	30168.4	92.7359	26522.9
92.655	30048.3	92.655	26246.4
92.574	29935.9	92.574	25972.4
92.4931	29830.9	92.4931	25700.7
92.4122	29733.1	92.4122	25431.3
92.3312	29642.4	92.3312	25164.4
92.2503	29558.2	92.2503	24900.1
92.1694	29480.4	92.1694	24639
92.0885	29408.4	92.0885	24381.3
92.0075	29342	92.0075	24127.6
91.9266	29280.5	91.9266	23878.3
91.8457	29223.7	91.8457	23634
91.7648	29170.8	91.7648	23395.4
91.6838	29121.5	91.6838	23162.9
91.6029	29075.1	91.6029	22937.3
91.522	29031	91.522	22719.3
91.441	28988.5	91.441	22509.5
91.3601	28947	91.3601	22308.5
91.2792	28905.7	91.2792	22116.9
91.1983	28863.7	91.1983	21935.3
91.1173	28820.4	91.1173	21764.1
91.0364	28775	91.0364	21603.8
90.9555	28726.6	90.9555	21454.4
90.8745	28674.7	90.8745	21316.3
90.7936	28618.5	90.7936	21189.4
90.7127	28557.5	90.7127	21073.8
90.6317	28491.2	90.6317	20969.4
90.5508	28419.3	90.5508	20875.9
90.4699	28341.5	90.4699	20793.2
90.389	28257.5	90.389	20721
90.308	28167.4	90.308	20659
90.2271	28071.1	90.2271	20606.9
90.1462	27968.7	90.1462	20564.3
90.0653	27860.2	90.0653	20530.7
89.9843	27746	89.9843	20505.8
89.9034	27626.2	89.9034	20489.1
89.8225	27501.1	89.8225	20480.2
89.7415	27371.2	89.7415	20478.5
89.6606	27236.7	89.6606	20483.7
89.5797	27098.3	89.5797	20495.2
89.4987	26956.5	89.4987	20512.7
89.4178	26811.9	89.4178	20535.6
89.3369	26665.1	89.3369	20563.5
89.256	26516.9	89.256	20595.8
89.175	26367.9	89.175	20632.1
89.0941	26218.8	89.0941	20671.9
89.0132	26070.4	89.0132	20714.8
88.9322	25923.2	88.9322	20760.4
88.8513	25778	88.8513	20808.2
88.7704	25635.2	88.7704	20858.1
88.6894	25495.6	88.6894	20909.8
88.6085	25359.8	88.6085	20963.1
88.5276	25228.1	88.5276	21018
88.4467	25101.4	88.4467	21074.3
88.3657	24979.9	88.3657	21132
88.2848	24864.4	88.2848	21191.1
[truncated: 1,776 more rows]

## Sheet: Fig3e
NMR shift ppm	C=	C-
Cycle-Ene	137	64
π-Ene	107	51
δ-Ene	94	22
δ-linear		44
δ-bridge	265	50
Carbene	283

## Sheet: Fig4a
wn	5Pd/Fe	wn	5Pd/Fe-C	wn	5Pd-C/Fe-C
1801.8	3.5507e-05	1801.8	-1.788e-05	1801.8	2.15428e-06
1800.38	3.49419e-05	1800.38	-1.813e-05	1800.38	1.49541e-06
1798.95	3.42087e-05	1798.95	-1.804e-05	1798.95	1.77691e-06
1797.52	3.41972e-05	1797.52	-1.79e-05	1797.52	3.00876e-06
1796.1	3.44477e-05	1796.1	-1.746e-05	1796.1	4.83103e-06
1794.67	3.43399e-05	1794.67	-1.671e-05	1794.67	6.85368e-06
1793.24	3.3514e-05	1793.24	-1.564e-05	1793.24	9.0568e-06
1791.82	3.31698e-05	1791.82	-1.454e-05	1791.82	1.08703e-05
1790.39	3.43875e-05	1790.39	-1.332e-05	1790.39	1.13244e-05
1788.96	3.5137e-05	1788.96	-1.046e-05	1788.96	1.05989e-05
1787.54	3.46583e-05	1787.54	-5.92e-06	1787.54	9.49402e-06
1786.11	3.54313e-05	1786.11	-1.79e-06	1786.11	8.61963e-06
1784.68	3.73262e-05	1784.68	1.55e-06	1784.68	7.54583e-06
1783.26	3.84228e-05	1783.26	4.72e-06	1783.26	4.65259e-06
1781.83	3.97112e-05	1781.83	6.88e-06	1781.83	0
1780.4	4.31713e-05	1780.4	7.35e-06	1780.4	-4.04199e-06
1778.98	4.78433e-05	1778.98	7.61e-06	1778.98	-6.23331e-06
1777.55	5.15269e-05	1777.55	9.21e-06	1777.55	-6.66401e-06
1776.12	5.36623e-05	1776.12	1.167e-05	1776.12	-5.65405e-06
1774.7	5.43194e-05	1774.7	1.381e-05	1774.7	-3.70341e-06
1773.27	5.31683e-05	1773.27	1.504e-05	1773.27	-2.27214e-06
1771.84	5.11889e-05	1771.84	1.494e-05	1771.84	-2.15016e-06
1770.42	5.04711e-05	1770.42	1.356e-05	1770.42	-2.16754e-06
1768.99	5.13751e-05	1768.99	1.22e-05	1768.99	-1.6842e-06
1767.56	5.14108e-05	1767.56	1.289e-05	1767.56	-1.6002e-06
1766.14	5.00982e-05	1766.14	1.518e-05	1766.14	-2.07548e-06
1764.71	4.92973e-05	1764.71	1.68e-05	1764.71	-2.50009e-06
1763.28	4.88281e-05	1763.28	1.724e-05	1763.28	-3.33397e-06
1761.86	4.78805e-05	1761.86	1.7e-05	1761.86	-6.68716e-06
1760.43	4.69346e-05	1760.43	1.648e-05	1760.43	-1.27096e-05
1759	4.72404e-05	1759	1.626e-05	1759	-1.80014e-05
1757.58	4.96978e-05	1757.58	1.666e-05	1757.58	-2.05923e-05
1756.15	5.12569e-05	1756.15	1.89e-05	1756.15	-2.21326e-05
1754.72	4.89676e-05	1754.72	2.321e-05	1754.72	-2.37721e-05
1753.3	4.788e-05	1753.3	2.616e-05	1753.3	-2.49109e-05
1751.87	5.1934e-05	1751.87	2.65e-05	1751.87	-2.56289e-05
1750.44	5.48996e-05	1750.44	2.863e-05	1750.44	-2.75762e-05
1749.02	5.33168e-05	1749.02	3.324e-05	1749.02	-3.04827e-05
1747.59	5.22656e-05	1747.59	3.56e-05	1747.59	-3.14685e-05
1746.16	5.33161e-05	1746.16	3.464e-05	1746.16	-3.11034e-05
1744.74	5.30881e-05	1744.74	3.303e-05	1744.74	-3.37876e-05
1743.31	5.10117e-05	1743.31	3.148e-05	1743.31	-3.9001e-05
1741.88	4.93569e-05	1741.88	2.885e-05	1741.88	-4.15436e-05
1740.46	4.80237e-05	1740.46	2.542e-05	1740.46	-4.08854e-05
1739.03	4.50121e-05	1739.03	2.259e-05	1739.03	-3.95563e-05
1737.61	4.2312e-05	1737.61	1.997e-05	1737.61	-3.71965e-05
1736.18	4.39334e-05	1736.18	1.682e-05	1736.18	-3.28459e-05
1734.75	4.68664e-05	1734.75	1.6e-05	1734.75	-2.72944e-05
1733.33	4.5531e-05	1733.33	1.964e-05	1733.33	-2.18221e-05
1731.9	4.15171e-05	1731.9	2.398e-05	1731.9	-1.7239e-05
1730.47	3.84847e-05	1730.47	2.501e-05	1730.47	-1.3815e-05
1729.05	3.65239e-05	1729.05	2.298e-05	1729.05	-1.34102e-05
1727.62	3.51546e-05	1727.62	1.958e-05	1727.62	-1.73045e-05
1726.19	3.43367e-05	1726.19	1.626e-05	1726.19	-2.20279e-05
1724.77	3.48104e-05	1724.77	1.343e-05	1724.77	-2.40905e-05
1723.34	3.57356e-05	1723.34	1.145e-05	1723.34	-2.51023e-05
1721.91	3.38823e-05	1721.91	1.155e-05	1721.91	-2.72631e-05
1720.49	3.09404e-05	1720.49	1.305e-05	1720.49	-2.84231e-05
1719.06	3.368e-05	1719.06	1.357e-05	1719.06	-2.62621e-05
1717.63	3.89711e-05	1717.63	1.564e-05	1717.63	-2.33703e-05
1716.21	3.69337e-05	1716.21	2.323e-05	1716.21	-2.26876e-05
1714.78	3.34977e-05	1714.78	3.012e-05	1714.78	-2.3514e-05
1713.35	3.78132e-05	1713.35	3.054e-05	1713.35	-2.32195e-05
1711.93	4.28401e-05	1711.93	3.007e-05	1711.93	-2.3034e-05
1710.5	4.31385e-05	1710.5	3.199e-05	1710.5	-2.69677e-05
1709.07	4.36083e-05	1709.07	3.245e-05	1709.07	-3.26803e-05
1707.65	4.57995e-05	1707.65	3.03e-05	1707.65	-3.76021e-05
1706.22	4.66921e-05	1706.22	2.793e-05	1706.22	-4.55229e-05
1704.79	4.63461e-05	1704.79	2.674e-05	1704.79	-5.42928e-05
1703.37	5.02416e-05	1703.37	2.588e-05	1703.37	-5.58817e-05
1701.94	5.79584e-05	1701.94	2.731e-05	1701.94	-4.95097e-05
1700.51	5.99967e-05	1700.51	3.506e-05	1700.51	-4.02766e-05
1699.09	5.53163e-05	1699.09	4.512e-05	1699.09	-3.17927e-05
1697.66	5.17673e-05	1697.66	4.927e-05	1697.66	-2.45677e-05
1696.23	5.12097e-05	1696.23	4.682e-05	1696.23	-2.00618e-05
1694.81	5.19034e-05	1694.81	4.176e-05	1694.81	-2.08948e-05
1693.38	5.40185e-05	1693.38	3.667e-05	1693.38	-2.41469e-05
1691.95	5.55349e-05	1691.95	3.373e-05	1691.95	-2.4208e-05
1690.53	5.44027e-05	1690.53	3.349e-05	1690.53	-2.11281e-05
1689.1	5.20119e-05	1689.1	3.424e-05	1689.1	-1.98071e-05
1687.67	5.04323e-05	1687.67	3.493e-05	1687.67	-2.18352e-05
1686.25	5.06041e-05	1686.25	3.603e-05	1686.25	-2.41022e-05
1684.82	5.17472e-05	1684.82	3.813e-05	1684.82	-2.70482e-05
1683.39	5.02616e-05	1683.39	4.208e-05	1683.39	-3.18031e-05
1681.97	4.71874e-05	1681.97	4.611e-05	1681.97	-3.4377e-05
1680.54	4.91444e-05	1680.54	4.651e-05	1680.54	-3.35799e-05
1679.11	5.29727e-05	1679.11	4.584e-05	1679.11	-3.32417e-05
1677.69	5.12823e-05	1677.69	4.784e-05	1677.69	-3.43725e-05
1676.26	4.76032e-05	1676.26	4.862e-05	1676.26	-3.49421e-05
1674.83	4.58053e-05	1674.83	4.56e-05	1674.83	-3.48408e-05
1673.41	4.36488e-05	1673.41	4.23e-05	1673.41	-3.72283e-05
1671.98	4.43234e-05	1671.98	4.039e-05	1671.98	-4.17648e-05
1670.55	5.04794e-05	1670.55	4.111e-05	1670.55	-4.26401e-05
1669.13	5.47965e-05	1669.13	4.807e-05	1669.13	-3.90944e-05
1667.7	5.0215e-05	1667.7	6.068e-05	1667.7	-3.62176e-05
1666.27	4.22946e-05	1666.27	7.072e-05	1666.27	-3.59996e-05
1664.85	4.05155e-05	1664.85	7.192e-05	1664.85	-4.02006e-05
1663.42	4.43176e-05	1663.42	6.763e-05	1663.42	-5.21204e-05
1662	4.69209e-05	1662	6.46e-05	1662	-6.66791e-05
1660.57	4.79754e-05	1660.57	6.338e-05	1660.57	-7.42567e-05
1659.14	4.97112e-05	1659.14	6.146e-05	1659.14	-7.48331e-05
1657.72	4.99281e-05	1657.72	5.9e-05	1657.72	-7.43385e-05
1656.29	4.85962e-05	1656.29	5.593e-05	1656.29	-7.45026e-05
1654.86	5.01354e-05	1654.86	5.104e-05	1654.86	-7.20556e-05
1653.44	5.49059e-05	1653.44	4.593e-05	1653.44	-6.53575e-05
1652.01	5.69375e-05	1652.01	4.403e-05	1652.01	-5.73181e-05
1650.58	5.41903e-05	1650.58	4.429e-05	1650.58	-5.06377e-05
1649.16	5.17542e-05	1649.16	4.184e-05	1649.16	-4.4856e-05
1647.73	5.23793e-05	1647.73	3.555e-05	1647.73	-3.99831e-05
1646.3	5.33655e-05	1646.3	2.855e-05	1646.3	-3.92291e-05
1644.88	5.18429e-05	1644.88	2.312e-05	1644.88	-4.34539e-05
1643.45	4.82814e-05	1643.45	1.862e-05	1643.45	-4.96874e-05
1642.02	4.5121e-05	1642.02	1.365e-05	1642.02	-5.80198e-05
1640.6	4.26317e-05	1640.6	9.14e-06	1640.6	-6.82709e-05
1639.17	4.02535e-05	1639.17	6.87e-06	1639.17	-7.49009e-05
1637.74	3.83665e-05	1637.74	6.97e-06	1637.74	-7.56996e-05
1636.32	3.42605e-05	1636.32	9.7e-06	1636.32	-7.6017e-05
1634.89	2.67156e-05	1634.89	1.358e-05	1634.89	-8.03233e-05
1633.46	2.03518e-05	1633.46	1.484e-05	1633.46	-8.78483e-05
1632.04	1.81591e-05	1632.04	1.267e-05	1632.04	-9.4642e-05
1630.61	1.73574e-05	1630.61	9.9e-06	1630.61	-9.89045e-05
1629.18	1.50568e-05	1629.18	7.87e-06	1629.18	-0.000102586
1627.76	1.13273e-05	1627.76	5.23e-06	1627.76	-0.000109106
1626.33	8.57878e-06	1626.33	-1e-07	1626.33	-0.000119044
1624.9	6.90132e-06	1624.9	-7.63e-06	1624.9	-0.000129532
1623.48	4.3349e-06	1623.48	-1.517e-05	1623.48	-0.000138778
1622.05	1.10951e-06	1622.05	-2.202e-05	1622.05	-0.000145383
1620.62	-1.42486e-06	1620.62	-2.872e-05	1620.62	-0.000148276
1619.2	-5.04822e-06	1619.2	-3.501e-05	1619.2	-0.000149739
1617.77	-1.26506e-05	1617.77	-4.09e-05	1617.77	-0.00015283
1616.34	-2.21519e-05	1616.34	-4.903e-05	1616.34	-0.000159109
1614.92	-2.99623e-05	1614.92	-6.129e-05	1614.92	-0.000168808
1613.49	-3.71216e-05	1613.49	-7.574e-05	1613.49	-0.000181405
1612.06	-4.628e-05	1612.06	-9.016e-05	1612.06	-0.00019703
1610.64	-5.84674e-05	1610.64	-0.00010443	1610.64	-0.000215495
1609.21	-7.31138e-05	1609.21	-0.00011953	1609.21	-0.000235438
1607.78	-8.92193e-05	1607.78	-0.00013587	1607.78	-0.000256609
1606.36	-0.000107364	1606.36	-0.00015207	1606.36	-0.00028084
1604.93	-0.000127367	1604.93	-0.00016676	1604.93	-0.000309968
1603.5	-0.00014615	1603.5	-0.00018009	1603.5	-0.000341526
1602.08	-0.000161452	1602.08	-0.00019197	1602.08	-0.000370732
1600.65	-0.000175402	1600.65	-0.00020089	1600.65	-0.000396047
1599.22	-0.000192032	1599.22	-0.00020544	1599.22	-0.00041734
1597.8	-0.000209901	1597.8	-0.00020674	1597.8	-0.000433613
1596.37	-0.000222529	1596.37	-0.00020599	1596.37	-0.000444693
1594.94	-0.000225456	1594.94	-0.00020093	1594.94	-0.000451192
1593.52	-0.000220072	1593.52	-0.00018711	1593.52	-0.00045271
1592.09	-0.000211218	1592.09	-0.00016167	1592.09	-0.000447077
1590.66	-0.000198812	1590.66	-0.00012738	1590.66	-0.000430902
1589.24	-0.000177926	1589.24	-8.963e-05	1589.24	-0.000400655
1587.81	-0.000147118	1587.81	-5.028e-05	1587.81	-0.000356467
1586.39	-0.00011034	1586.39	-7.91e-06	1586.39	-0.000302058
1584.96	-7.11412e-05	1584.96	3.75e-05	1584.96	-0.000238687
1583.53	-2.95214e-05	1583.53	8.291e-05	1583.53	-0.000166775
1582.11	1.37694e-05	1582.11	0.00012558	1582.11	-9.05017e-05
1580.68	5.55309e-05	1580.68	0.00016488	1580.68	-1.58066e-05
1579.25	9.60033e-05	1579.25	0.00019961	1579.25	5.43099e-05
1577.83	0.000137927	1577.83	0.00022862	1577.83	0.000120188
1576.4	0.000178541	1576.4	0.0002541	1576.4	0.000180697
1574.97	0.000210945	1574.97	0.00027897	1574.97	0.000231478
1573.55	0.000235471	1573.55	0.00030064	1573.55	0.000269081
1572.12	0.000257638	1572.12	0.00031427	1572.12	0.000292105
1570.69	0.000277295	1570.69	0.00031991	1570.69	0.00029916
1569.27	0.000291723	1569.27	0.00031959	1569.27	0.000291377
1567.84	0.000301082	1567.84	0.00031353	1567.84	0.000276756
1566.41	0.000305331	1566.41	0.00030289	1566.41	0.000263876
1564.99	0.000304742	1564.99	0.00028995	1564.99	0.000252377
1563.56	0.000302043	1563.56	0.00027658	1563.56	0.0002402
1562.13	0.000299825	1562.13	0.00026474	1562.13	0.000230975
1560.71	0.000298897	1560.71	0.00025609	1560.71	0.000225731
1559.28	0.00029758	1559.28	0.00025164	1559.28	0.000221669
1557.85	0.000295635	1557.85	0.00025024	1557.85	0.000218628
1556.43	0.000295339	1556.43	0.00024875	1556.43	0.000219039
1555	0.000295275	1555	0.00024634	1555	0.000224411
1553.57	0.000293941	1553.57	0.00024248	1553.57	0.000233175
1552.15	0.000292588	1552.15	0.00023549	1552.15	0.00024246
1550.72	0.000291306	1550.72	0.00022543	1550.72	0.000250257
1549.29	0.000288704	1549.29	0.00021379	1549.29	0.000254926
1547.87	0.000284413	1547.87	0.00020172	1547.87	0.000257726
1546.44	0.000280343	1546.44	0.00018974	1546.44	0.000262618
1545.01	0.000279603	1545.01	0.00017804	1545.01	0.000271602
1543.59	0.000280454	1543.59	0.00016846	1543.59	0.000281097
1542.16	0.000276146	1542.16	0.00016345	1542.16	0.000285704
1540.73	0.000266898	1540.73	0.00016037	1540.73	0.000284602
1539.31	0.000261451	1539.31	0.00015322	1539.31	0.000279352
1537.88	0.000259595	1537.88	0.00014325	1537.88	0.000270093
1536.45	0.000254659	1536.45	0.00013522	1536.45	0.000257257
1535.03	0.000248274	1535.03	0.00012783	1535.03	0.000242512
1533.6	0.000243379	1533.6	0.00011922	1533.6	0.000226268
1532.17	0.000237805	1532.17	0.00011131	1532.17	0.000206586
1530.75	0.000231652	1530.75	0.00010446	1530.75	0.000183606
1529.32	0.000225719	1529.32	9.82e-05	1529.32	0.000160368
1527.89	0.000218297	1527.89	9.37e-05	1527.89	0.000138081
1526.47	0.000211196	1526.47	9.088e-05	1526.47	0.000117946
1525.04	0.000208455	1525.04	8.859e-05	1525.04	0.000103402
1523.61	0.000206745	1523.61	8.826e-05	1523.61	9.29305e-05
1522.19	0.000197595	1522.19	9.134e-05	1522.19	8.05405e-05
1520.76	0.000182436	1520.76	9.279e-05	1520.76	6.46422e-05
1519.33	0.000170857	1519.33	8.576e-05	1519.33	4.77656e-05
1517.91	0.000164349	1517.91	7.166e-05	1517.91	2.96007e-05
1516.48	0.000156751	1516.48	5.679e-05	1516.48	8.43751e-06
1515.05	0.000146594	1515.05	4.251e-05	1515.05	-1.29839e-05
1513.63	0.000135628	1513.63	2.599e-05	1513.63	-3.11936e-05
1512.2	0.000121072	1512.2	5.4e-06	1512.2	-4.68816e-05
1510.77	9.93061e-05	1510.77	-2.127e-05	1510.77	-6.42578e-05
1509.35	7.02711e-05	1509.35	-5.686e-05	1509.35	-8.83623e-05
1507.92	3.42966e-05	1507.92	-0.00010163	1507.92	-0.000121775
1506.5	-8.50734e-06	1506.5	-0.00015356	1506.5	-0.000167046
1505.07	-5.88008e-05	1505.07	-0.0002097	1505.07	-0.000227805
1503.64	-0.000117844	1503.64	-0.00026627	1503.64	-0.000304662
1502.22	-0.000181016	1502.22	-0.000321	1502.22	-0.000395958
1500.79	-0.000240288	1500.79	-0.00037078	1500.79	-0.000500082
1499.36	-0.00029202	1499.36	-0.00040865	1499.36	-0.000611664
1497.94	-0.000333631	1497.94	-0.0004288	1497.94	-0.000720074
1496.51	-0.000360812	1496.51	-0.00042958	1496.51	-0.000812483
1495.08	-0.000371112	1495.08	-0.00041057	1495.08	-0.000876009
1493.66	-0.000363402	1493.66	-0.00037169	1493.66	-0.000897374
1492.23	-0.000335501	1492.23	-0.00031405	1492.23	-0.000865337
1490.8	-0.0002878	1490.8	-0.00023883	1490.8	-0.000777148
1489.38	-0.000226629	1489.38	-0.00014633	1489.38	-0.000638417
1487.95	-0.000155607	1487.95	-4.048e-05	1487.95	-0.000458685
1486.52	-7.02349e-05	1486.52	7.034e-05	1486.52	-0.00024964
1485.1	3.09677e-05	1485.1	0.00018156	1485.1	-2.53841e-05
1483.67	0.000142521	1483.67	0.00029352	1483.67	0.000198494
1482.24	0.000257884	1482.24	0.00040544	1482.24	0.000409354
1480.82	0.000371288	1480.82	0.00051336	1480.82	0.000598276
1479.39	0.000477462	1479.39	0.00061118	1479.39	0.00075732
1477.96	0.000573087	1477.96	0.00069273	1477.96	0.000881485
1476.54	0.000658701	1476.54	0.00075353	1476.54	0.000970903
1475.11	0.000734407	1475.11	0.00079336	1475.11	0.00103
1473.68	0.000793372	1473.68	0.00081756	1473.68	0.00107
1472.26	0.000830618	1472.26	0.00083001	1472.26	0.00109
1470.83	0.000851434	1470.83	0.00082975	1470.83	0.00109
1469.4	0.000863431	1469.4	0.00081813	1469.4	0.00109
1467.98	0.000870758	1467.98	0.0008016	1467.98	0.00108
1466.55	0.000877395	1466.55	0.00078626	1466.55	0.00106
1465.12	0.000885802	1465.12	0.00077568	1465.12	0.00104
1463.7	0.0008956	1463.7	0.0007708	1463.7	0.00102
1462.27	0.000906248	1462.27	0.00076962	1462.27	0.000998653
1460.84	0.000916847	1460.84	0.00076923	1460.84	0.000981881
1459.42	0.000924455	1459.42	0.00076799	1459.42	0.000968032
1457.99	0.000925804	1457.99	0.00076475	1457.99	0.000957175
1456.56	0.000919013	1456.56	0.00075805	1456.56	0.000946509
1455.14	0.000902903	1455.14	0.00074673	1455.14	0.000931546
1453.71	0.000875992	1453.71	0.00073035	1453.71	0.000907794
1452.28	0.000837602	1452.28	0.00070856	1452.28	0.000872015
1450.86	0.000789372	1450.86	0.00068045	1450.86	0.000822797
1449.43	0.000733043	1449.43	0.00064602	1449.43	0.000758562
1448	0.000668433	1448	0.00060664	1448	0.000676728
1446.58	0.000595654	1446.58	0.00056334	1446.58	0.000577397
1445.15	0.000517515	1445.15	0.00051592	1445.15	0.000466827
1443.72	0.000437646	1443.72	0.0004648	1443.72	0.00035581
1442.3	0.000358438	1442.3	0.00041183	1442.3	0.000253544
1440.87	0.00027945	1440.87	0.00036	1440.87	0.000163081
1439.44	0.000200061	1439.44	0.00031187	1439.44	8.50595e-05
1438.02	0.000127033	1438.02	0.00026627	1438.02	2.18903e-05
1436.59	6.75855e-05	1436.59	0.00022305	1436.59	-2.5197e-05
1435.16	2.05578e-05	1435.16	0.000187	1435.16	-5.75622e-05
1433.74	-1.60598e-05	1433.74	0.00016118	1433.74	-7.72453e-05
1432.31	-4.04371e-05	1432.31	0.0001438	1432.31	-8.63563e-05
1430.89	-5.30544e-05	1430.89	0.00013298	1430.89	-8.89053e-05
1429.46	-5.65515e-05	1429.46	0.00012737	1429.46	-8.92022e-05
1428.03	-5.32084e-05	1428.03	0.00012522	1428.03	-8.8127e-05
1426.61	-4.56753e-05	1426.61	0.00012523	1426.61	-8.56897e-05
1425.18	-3.6732e-05	1425.18	0.00012667	1425.18	-8.39503e-05
1423.75	-2.76486e-05	1423.75	0.00012868	1423.75	-8.31488e-05
1422.33	-1.85051e-05	1422.33	0.00013067	1422.33	-8.11551e-05
1420.9	-1.05615e-05	1420.9	0.00013312	1420.9	-7.82994e-05
1419.47	-6.13781e-06	1419.47	0.00013675	1419.47	-7.69915e-05
1418.05	-4.13405e-06	1418.05	0.00013992	1418.05	-7.82815e-05
1416.62	-1.28019e-06	1416.62	0.00014028	1416.62	-8.17594e-05
1415.19	1.69373e-06	1415.19	0.00013878	1415.19	-8.66251e-05
1413.77	3.02772e-06	1413.77	0.00013706	1413.77	-9.21687e-05
1412.34	3.00176e-06	1412.34	0.00013512	1412.34	-9.76202e-05
1410.91	1.80586e-06	1410.91	0.00013287	1410.91	-0.000102199
1409.49	0	1409.49	0.00013029	1409.49	-0.000105717
1408.06	-1.19581e-06	1408.06	0.00012754	1408.06	-0.000108631
1406.63	-7.61594e-07	1406.63	0.00012536	1406.63	-0.000110384
1405.21	2.31267e-06	1405.21	0.00012432	1405.21	-0.000109295
1403.78	7.08697e-06	1403.78	0.00012506	1403.78	-0.000104973
1402.35	1.02813e-05	1402.35	0.00012846	1402.35	-9.84494e-05
1400.93	1.14757e-05	1400.93	0.00013321	1400.93	-9.08534e-05
1399.5	1.37601e-05	1399.5	0.00013669	1399.5	-8.35851e-05
1398.07	1.82945e-05	1398.07	0.0001386	1398.07	-7.80347e-05
1396.65	2.3609e-05	1396.65	0.00014046	1396.65	-7.38921e-05
1395.22	2.84936e-05	1395.22	0.00014285	1395.22	-6.93572e-05
1393.79	3.24381e-05	1393.79	0.00014535	1393.79	-6.36601e-05
1392.37	3.54227e-05	1392.37	0.00014733	1392.37	-5.72808e-05
1390.94	3.73474e-05	1390.94	0.00014873	1390.94	-5.06192e-05
1389.51	3.7952e-05	1389.51	0.00014993	1389.51	-4.40854e-05
1388.09	3.74368e-05	1388.09	0.000151	1388.09	-3.84193e-05
1386.66	3.64515e-05	1386.66	0.0001517	1386.66	-3.40109e-05
1385.23	3.57563e-05	1385.23	0.00015179	1385.23	-3.07903e-05
1383.81	3.55111e-05	1383.81	0.00015145	1383.81	-2.90575e-05
1382.38	3.5096e-05	1382.38	0.00015111	1382.38	-2.86823e-05
1380.95	3.43409e-05	1380.95	0.00015061	1380.95	-2.87049e-05
1379.53	3.36758e-05	1379.53	0.00014903	1379.53	-2.91052e-05
1378.1	3.23508e-05	1378.1	0.00014601	1378.1	-3.09031e-05
1376.67	2.93358e-05	1376.67	0.00014164	1376.67	-3.40688e-05
1375.25	2.59808e-05	1375.25	0.00013555	1375.25	-3.70022e-05
1373.82	2.43059e-05	1373.82	0.00012811	1373.82	-3.74933e-05
1372.39	2.4561e-05	1372.39	0.00012092	1372.39	-3.4522e-05
1370.97	2.56261e-05	1370.97	0.00011529	1370.97	-2.88184e-05
1369.54	2.66213e-05	1369.54	0.00011119	1369.54	-2.15225e-05
1368.11	2.82065e-05	1368.11	0.00010728	1368.11	-1.34043e-05
1366.69	3.07918e-05	1366.69	0.00010265	1366.69	-5.11367e-06
1365.26	3.32771e-05	1365.26	9.753e-05	1365.26	2.73926e-06
1363.83	3.46524e-05	1363.83	9.215e-05	1363.83	9.07453e-06
1362.41	3.45877e-05	1362.41	8.634e-05	1362.41	1.23122e-05
1360.98	3.27731e-05	1360.98	8.025e-05	1360.98	1.13722e-05
1359.55	2.94385e-05	1359.55	7.427e-05	1359.55	6.36459e-06
1358.13	2.5444e-05	1358.13	6.892e-05	1358.13	-2.07066e-06
1356.7	2.12495e-05	1356.7	6.495e-05	1356.7	-1.28535e-05
1355.27	1.7355e-05	1355.27	6.247e-05	1355.27	-2.4204e-05
1353.85	1.46105e-05	1353.85	6.077e-05	1353.85	-3.4342e-05
1352.42	1.29461e-05	1352.42	5.957e-05	1352.42	-4.25177e-05
1351	1.14917e-05	1351	5.917e-05	1351	-4.9041e-05
1349.57	9.8674e-06	1349.57	5.955e-05	1349.57	-5.38119e-05
1348.14	8.17309e-06	1348.14	6.027e-05	1348.14	-5.58203e-05
1346.72	6.2788e-06	1346.72	6.093e-05	1346.72	-5.44263e-05
1345.29	3.98455e-06	1345.29	6.13e-05	1345.29	-4.98599e-05
1343.86	1.89033e-06	1343.86	6.115e-05	1343.86	-4.2721e-05
1342.44	1.16615e-06	1342.44	6.057e-05	1342.44	-3.36897e-05
1341.01	2.47199e-06	1341.01	6.018e-05	1341.01	-2.3796e-05
1339.58	5.81787e-06	1339.58	6.059e-05	1339.58	-1.43798e-05
1338.16	1.08738e-05	1338.16	6.173e-05	1338.16	-6.42113e-06
1336.73	1.69897e-05	1336.73	6.302e-05	1336.73	0
1335.3	2.33057e-05	1335.3	6.376e-05	1335.3	5.25358e-06
1333.88	2.89217e-05	1333.88	6.347e-05	1333.88	9.41964e-06
1332.45	3.31177e-05	1332.45	6.179e-05	1332.45	1.23581e-05
1331.02	3.54438e-05	1331.02	5.859e-05	1331.02	1.41691e-05
1329.6	3.58599e-05	1329.6	5.403e-05	1329.6	1.50624e-05
1328.17	3.4656e-05	1328.17	4.858e-05	1328.17	1.49882e-05
1326.74	3.25422e-05	1326.74	4.281e-05	1326.74	1.35464e-05
1325.32	3.03184e-05	1325.32	3.709e-05	1325.32	1.0117e-05
1323.89	2.84246e-05	1323.89	3.157e-05	1323.89	3.99e-06
1322.46	2.67808e-05	1322.46	2.616e-05	1322.46	-4.95466e-06
1321.04	2.52371e-05	1321.04	2.053e-05	1321.04	-1.60069e-05
1319.61	2.36134e-05	1319.61	1.443e-05	1319.61	-2.82569e-05
1318.18	2.12897e-05	1318.18	8.08e-06	1318.18	-4.11744e-05
1316.76	1.75361e-05	1316.76	1.83e-06	1316.76	-5.44397e-05
1315.33	1.20125e-05	1315.33	-4.3e-06	1315.33	-6.76426e-05
1313.9	5.00892e-06	1313.9	-1.068e-05	1313.9	-8.03632e-05
1312.48	-2.88462e-06	1312.48	-1.771e-05	1312.48	-9.25215e-05
1311.05	-1.12681e-05	1311.05	-2.54e-05	1311.05	-0.000104318
1309.62	-2.00616e-05	1309.62	-3.356e-05	1309.62	-0.000115761
1308.2	-2.91651e-05	1308.2	-4.21e-05	1308.2	-0.000126663
1306.77	-3.84885e-05	1306.77	-5.118e-05	1306.77	-0.000136982
1305.34	-4.80419e-05	1305.34	-6.105e-05	1305.34	-0.000147259
1303.92	-5.81453e-05	1303.92	-7.179e-05	1303.92	-0.000158544
1302.49	-6.91587e-05	1302.49	-8.334e-05	1302.49	-0.000171946
1301.06	-8.1142e-05	1301.06	-9.555e-05	1301.06	-0.000188106
1299.64	-9.39353e-05	1299.64	-0.0001082	1299.64	-0.000206864

[truncated: 28 more sheets: Fig4b, Fig4c, FigS2, FigS3, FigS4a, FigS4b, FigS5, FigS6, FigS7, FigS8, FigS10, FigS11, FigS12, FigS13, FigS15, FigS16, FigS18, FigS19, FigS20, FigS21 …]
